# Supplementary material for: Genomic adaptation of the picoeukaryote Pelagomonas calceolata to iron-poor oceans revealed by a chromosome-scale genome sequence
Source: Commun Biol. 2022 Sep 16;5:983. doi: 10.1038/s42003-022-03939-z (PMC9481584; doi:10.1038/s42003-022-03939-z)
Supplement: Supplementary file 4 — Supplementary Data 1-10 [file 42003_2022_3939_MOESM4_ESM.xlsx]

## Sheet: Data 1
Supplementary Data 1: Assembly metrics issued by state-of-the-art tools for de novo genome assembly using long reads. For each assembler, the metrics of 3 separate runs are reported, based on the all sets (All), the longest (Longest) and the best quality (Filtlong) ONT long reads.
Assembler	Readset	Cumulative Size (bp)	# contigs	N50 (bp)	L50	N90 (bp)	L90
Flye	All	32436854	8	5 384 210	3	3 907 979	6
	Longest	32313456	7	5 383 333	3	3 908 056	6
	Filtlong	32369018	14	3 423 732	4	2 740 622	8
Raven	All	33603004	46	5 402 135	3	3 696 649	6
	Longest	31385000	6	5 389 756	3	4 314 176	6
	Filtlong	31310879	22	2 821 465	5	1 161 638	11
Smartdenovo	All	33988684	53	4 358 716	4	662 588	9
	Longest	31028056	11	3 671 349	4	2 198 257	8
	Filtlong	31203435	20	3 286 217	5	1 657 257	10
Wtdbg2	All	37405032	316	976 264	10	44 475	94
	Longest	30306662	83	935 718	13	253 916	36
	Filtlong	35095546	200	2 563 574	5	75 466	30

## Sheet: Data 2
Supplementary Data 2: Functional annotation of P. calceolata genes
Gene	Best match NR	e-value	KO name	KO description	IPR or gene name	IPR or gene description	Pfam name	Pfam description	GO term	CDD name	CDD description	Gene3D name	SMART	SUPERFAMILY-name	TIGRFAM name	TIGRFAM description	ProSiteProfiles name	ProSiteProfiles description	ProSitePatterns name	ProSitePatterns description
Pca_1p00010	XP_004333235.1: hypothetical protein ACA1_389430 [Acanthamoeba castellanii str. Neff]	8.9e-07			IPR029063	S-adenosyl-L-methionine-dependent methyltransferase	PF13578	Methyltransferase domain				G3DSA:3.40.50.150		SSF53335
Pca_1p00020	MAD26313.1: hypothetical protein [Verrucomicrobiales bacterium]	2.7e-22			IPR013083;IPR011990;IPR011016;IPR002893	Zinc finger, RING/FYVE/PHD-type;Tetratricopeptide-like helical domain superfamily;Zinc finger, RING-CH-type;Zinc finger, MYND-type	PF12906;PF13424	RING-variant domain;Tetratricopeptide repeat	GO:0005515;GO:0008270			G3DSA:3.30.40.10;G3DSA:3.30.60.180;G3DSA:1.25.40.10		SSF48452;SSF57850;SSF144232			PS50865	Zinc finger MYND-type profile.
Pca_1p00030	XP_008905204.1: hypothetical protein, variant 1 [Phytophthora parasitica INRA-310]	7.9e-164			IPR009091;IPR018247;IPR002048;IPR000408;IPR008979;IPR006585;IPR011992	Regulator of chromosome condensation 1/beta-lactamase-inhibitor protein II;EF-Hand 1, calcium-binding site;EF-hand domain;Regulator of chromosome condensation, RCC1;Galactose-binding-like domain superfamily;Fucolectin tachylectin-4 pentraxin-1;EF-hand domain pair	PF13499;PF00415;PF13540;PF13202	EF-hand domain pair;Regulator of chromosome condensation (RCC1) repeat;Regulator of chromosome condensation (RCC1) repeat;EF hand	GO:0005509			G3DSA:1.10.238.10;G3DSA:2.60.120.260;G3DSA:2.130.10.30	SM00054;SM00607	SSF50985;SSF49785;SSF47473			PS50222;PS50012	EF-hand calcium-binding domain profile.;Regulator of chromosome condensation (RCC1) repeat profile.	PS00018	EF-hand calcium-binding domain.
Pca_1p00040	GAX94337.1: Hypothetical protein PINS_002233 [Pythium insidiosum]	9.8e-13	K11095	U1 small nuclear ribonucleoprotein C	IPR013085;IPR017340;IPR003604;IPR036236;IPR000690	U1-C, C2H2-type zinc finger;U1 small nuclear ribonucleoprotein C;Matrin/U1-C-like, C2H2-type zinc finger;Zinc finger C2H2 superfamily;Matrin/U1-C, C2H2-type zinc finger	PF06220	U1 zinc finger	GO:0008270;GO:0000387;GO:0000398;GO:0005685;GO:0003676;GO:0005634			G3DSA:3.30.160.60	SM00451	SSF57667			PS50171	Zinc finger matrin-type profile.
Pca_1p00050					IPR011889;IPR005046	Bacterial surface protein 26-residue repeat;Protein of unknown function DUF285	PF03382	Mycoplasma protein of unknown function, DUF285							TIGR02167	Liste_lipo_26: bacterial surface protein 26-residue repeat
Pca_1p00060	XP_009035094.1: hypothetical protein AURANDRAFT_71237 [Aureococcus anophagefferens]	4.4e-55
Pca_1p00070
Pca_1p00080	OEU23724.1: putative mitochondrial dicarboxylate carrier [Fragilariopsis cylindrus CCMP1102]	9.9e-86			IPR018108;IPR023395	Mitochondrial substrate/solute carrier;Mitochondrial carrier domain superfamily	PF00153	Mitochondrial carrier protein				G3DSA:1.50.40.10		SSF103506			PS50920	Solute carrier (Solcar) repeat profile.
Pca_1p00090
Pca_1p00100	XP_005759492.1: hypothetical protein EMIHUDRAFT_198327 [Emiliania huxleyi CCMP1516]	9.6e-59			IPR004342	EXS, C-terminal	PF03124	EXS family	GO:0016021								PS51380	EXS domain profile.
Pca_1p00110
Pca_1p00130	RME70445.1: FAD-binding oxidoreductase [Chloroflexi bacterium]	9.2e-67			IPR036188;IPR006076	FAD/NAD(P)-binding domain superfamily;FAD dependent oxidoreductase	PF01266	FAD dependent oxidoreductase	GO:0016491;GO:0055114			G3DSA:3.30.9.10;G3DSA:3.50.50.60		SSF51905
Pca_1p00150
Pca_1p00160	XP_009040338.1: hypothetical protein AURANDRAFT_14396, partial [Aureococcus anophagefferens]	4.4e-22			IPR001440;IPR019734;IPR011990;IPR013026	Tetratricopeptide repeat 1;Tetratricopeptide repeat;Tetratricopeptide-like helical domain superfamily;Tetratricopeptide repeat-containing domain	PF00515	Tetratricopeptide repeat	GO:0005515			G3DSA:1.25.40.10	SM00028	SSF48452			PS50005;PS50293	TPR repeat profile.;TPR repeat region circular profile.
Pca_1p00170	XP_022630960.1: uncharacterized protein LALA0_S13e02300g [Lachancea lanzarotensis]	9e-18	K03259	translation initiation factor 4E	IPR023398;IPR001040	Translation Initiation factor eIF- 4e-like;Translation Initiation factor eIF- 4e	PF01652	Eukaryotic initiation factor 4E	GO:0003723;GO:0003743;GO:0006413			G3DSA:3.30.760.10		SSF55418
Pca_1p00180	OWZ21929.1: CAMK/CAMKL protein kinase [Phytophthora megakarya]	9.2e-88			IPR008271;IPR000719;IPR011009;IPR017441	Serine/threonine-protein kinase, active site;Protein kinase domain;Protein kinase-like domain superfamily;Protein kinase, ATP binding site	PF00069	Protein kinase domain	GO:0004672;GO:0006468;GO:0005524	cd05117	STKc_CAMK	G3DSA:1.10.510.10;G3DSA:1.10.238.10;G3DSA:3.30.200.20	SM00220	SSF56112			PS50011	Protein kinase domain profile.	PS00108;PS00107	Serine/Threonine protein kinases active-site signature.;Protein kinases ATP-binding region signature.
Pca_1p00190	XP_023632727.1: sodium/hydrogen exchanger 8 [Capsella rubella]	8.7e-59			IPR006153	Cation/H+ exchanger	PF00999	Sodium/hydrogen exchanger family	GO:0006812;GO:0015299;GO:0016021;GO:0055085
Pca_1p00200	GAX25896.1: hypothetical protein FisN_6Hh066 [Fistulifera solaris]	8.7e-25	K17892-EC:1.8.7.2	ferredoxin-thioredoxin reductase catalytic chain	IPR036644;IPR004209	Ferredoxin thioredoxin reductase catalytic beta subunit superfamily;Ferredoxin thioredoxin reductase catalytic beta subunit	PF02943	Ferredoxin thioredoxin reductase catalytic beta chain	GO:0016730;GO:0055114			G3DSA:3.90.460.10		SSF57662
Pca_1p00210
Pca_1p00220	TMW57352.1: hypothetical protein Poli38472_003277 [Pythium oligandrum]	9.3e-60	K00528-EC:1.18.1.2 1.19.1.1	ferredoxin/flavodoxin---NADP+ reductase	IPR023753;IPR036188;IPR021163	FAD/NAD(P)-binding domain;FAD/NAD(P)-binding domain superfamily;Ferredoxin-NADP+ reductase, adrenodoxin-type	PF07992	Pyridine nucleotide-disulphide oxidoreductase	GO:0016491;GO:0055114			G3DSA:3.50.50.60		SSF51971
Pca_1p00230	CCI39223.1: unnamed protein product [Albugo candida]	9.7e-56	K02983	small subunit ribosomal protein S30e	IPR006846;IPR000626;IPR019954;IPR019956;IPR029071	Ribosomal protein S30;Ubiquitin-like domain;Ubiquitin conserved site;Ubiquitin domain;Ubiquitin-like domain superfamily	PF04758;PF00240	Ribosomal protein S30;Ubiquitin family	GO:0003735;GO:0005840;GO:0006412;GO:0005515	cd01803	Ubl_ubiquitin	G3DSA:3.10.20.90	SM00213	SSF54236			PS50053	Ubiquitin domain profile.	PS00299	Ubiquitin domain signature.
Pca_1p00240	KAF5827756.1: hypothetical protein DUNSADRAFT_18790 [Dunaliella salina]	8.5e-62			IPR000073;IPR029058	Alpha/beta hydrolase fold-1;Alpha/Beta hydrolase fold	PF12697	Alpha/beta hydrolase family				G3DSA:3.40.50.1820		SSF53474
Pca_1p00250	XP_009032520.1: hypothetical protein AURANDRAFT_60957 [Aureococcus anophagefferens]	9e-08
Pca_1p00260
Pca_1p00270	OGM60148.1: hypothetical protein A2892_03030 [Candidatus Woesebacteria bacterium RIFCSPLOWO2_01_FULL_39_10b]	9.3e-12			IPR000504;IPR035979;IPR009080;IPR012677	RNA recognition motif domain;RNA-binding domain superfamily;Aminoacyl-tRNA synthetase, class Ia, anticodon-binding;Nucleotide-binding alpha-beta plait domain superfamily	PF00076	RNA recognition motif. (a.k.a. RRM, RBD, or RNP domain)	GO:0003676;GO:0000166;GO:0004812;GO:0005524;GO:0006418			G3DSA:1.20.120.640;G3DSA:3.30.70.330	SM00360	SSF54928;SSF47323			PS50102	Eukaryotic RNA Recognition Motif (RRM) profile.
Pca_1p00280	XP_012207157.1: hypothetical protein SPRG_10937 [Saprolegnia parasitica CBS 223.65]	9.8e-15			IPR001611;IPR011990;IPR001202;IPR032675;IPR036020;IPR025875;IPR003591;IPR000048;IPR013026	Leucine-rich repeat;Tetratricopeptide-like helical domain superfamily;WW domain;Leucine-rich repeat domain superfamily;WW domain superfamily;Leucine rich repeat 4;Leucine-rich repeat, typical subtype;IQ motif, EF-hand binding site;Tetratricopeptide repeat-containing domain	PF13855;PF12799	Leucine rich repeat;Leucine Rich repeats (2 copies)	GO:0005515	cd00201	WW	G3DSA:3.80.10.10;G3DSA:2.20.70.10;G3DSA:1.25.40.10	SM00456;SM00369;SM00364;SM00365	SSF48452;SSF51045;SSF52058			PS51450;PS50020;PS50096;PS50293	Leucine-rich repeat profile.;WW/rsp5/WWP domain profile.;IQ motif profile.;TPR repeat region circular profile.
Pca_1p00290					IPR036047	F-box-like domain superfamily			GO:0005515					SSF81383
Pca_1p00300					IPR011993;IPR001849	PH-like domain superfamily;Pleckstrin homology domain	PF00169;PF00428	PH domain;60s Acidic ribosomal protein				G3DSA:2.30.29.30	SM00233	SSF50729			PS50003	PH domain profile.
Pca_1p00320												G3DSA:2.40.50.140
Pca_1p00330					IPR005024	Snf7 family	PF03357	Snf7	GO:0007034
Pca_1p00340					IPR036770;IPR020683	Ankyrin repeat-containing domain superfamily;Ankyrin repeat-containing domain						G3DSA:1.25.40.20		SSF48403			PS50297	Ankyrin repeat region circular profile.
Pca_1p00350
Pca_1p00360	XP_024533844.1: uncharacterized protein LOC9637807 isoform X1 [Selaginella moellendorffii]	9.4e-87	K07137	uncharacterized protein	IPR028348;IPR036188	FAD dependent protein;FAD/NAD(P)-binding domain superfamily						G3DSA:3.50.50.60		SSF51905
Pca_1p00370	XP_004364938.1: ubiquitin [Capsaspora owczarzaki ATCC 30864]	9.9e-10			IPR022617;IPR000626;IPR029071	Rad60/SUMO-like domain;Ubiquitin-like domain;Ubiquitin-like domain superfamily	PF11976	Ubiquitin-2 like Rad60 SUMO-like	GO:0005515	cd16116	Ubl_Smt3_like	G3DSA:3.10.20.90		SSF54236			PS50053	Ubiquitin domain profile.
Pca_1p00380	XP_009038745.1: hypothetical protein AURANDRAFT_65610 [Aureococcus anophagefferens]	7.1e-57	K17607	type 2A phosphatase activator TIP41	IPR015943;IPR007303;IPR011047	WD40/YVTN repeat-like-containing domain superfamily;TIP41-like protein;Quinoprotein alcohol dehydrogenase-like superfamily	PF04176	TIP41-like family	GO:0005515;GO:0043666			G3DSA:2.130.10.10;G3DSA:2.40.128.630		SSF50998
Pca_1p00390
Pca_1p00400	XP_005780142.1: hypothetical protein EMIHUDRAFT_204645 [Emiliania huxleyi CCMP1516]	7.2e-10
Pca_1p00410
Pca_1p00430	OEU10072.1: hypothetical protein FRACYDRAFT_247682 [Fragilariopsis cylindrus CCMP1102]	9.1e-20	K07090	uncharacterized protein	IPR002781	Transmembrane protein TauE-like	PF01925	Sulfite exporter TauE/SafE	GO:0016021
Pca_1p00450
Pca_1p00460	XP_005771069.1: hypothetical protein EMIHUDRAFT_118349 [Emiliania huxleyi CCMP1516]	3.6e-08			IPR006593	Cytochrome b561/ferric reductase transmembrane	PF03188	Eukaryotic cytochrome b561				G3DSA:1.20.120.1770	SM00665
Pca_1p00470
Pca_1p00480					IPR002893	Zinc finger, MYND-type	PF01753	MYND finger				G3DSA:3.30.60.180		SSF144232			PS50865	Zinc finger MYND-type profile.
Pca_1p00500
Pca_1p00510
Pca_1p00520					IPR003034;IPR036361	SAP domain;SAP domain superfamily	PF02037	SAP domain		cd16963	CCE1	G3DSA:1.10.720.30	SM00513	SSF68906			PS50800	SAP motif profile.
Pca_1p00530
Pca_1p00540
Pca_1p00560
Pca_1p00590	OMO70284.1: hypothetical protein CCACVL1_19024 [Corchorus capsularis]	8.9e-06										G3DSA:2.40.50.140
Pca_1p00600					IPR020683;IPR036770	Ankyrin repeat-containing domain;Ankyrin repeat-containing domain superfamily						G3DSA:1.25.40.20					PS50297	Ankyrin repeat region circular profile.
Pca_1p00610	NLE44738.1: UvrD-helicase domain-containing protein [Chloroflexi bacterium]	9.3e-113	K03657-EC:3.6.4.12K07451-EC:3.1.21.-	DNA helicase II / ATP-dependent DNA helicase PcrA5-methylcytosine-specific restriction enzyme A	IPR013986;IPR002711;IPR027417;IPR034739;IPR014017;IPR014016;IPR003615	DExx box DNA helicase domain superfamily;HNH endonuclease;P-loop containing nucleoside triphosphate hydrolase;UvrD/AddA helicase, N-terminal;UvrD-like DNA helicase, C-terminal;UvrD-like helicase, ATP-binding domain;HNH nuclease	PF01844;PF00580;PF13361	HNH endonuclease;UvrD/REP helicase N-terminal domain;UvrD-like helicase C-terminal domain	GO:0003676;GO:0004519;GO:0005524;GO:0016787	cd18807;cd17932;cd00085	SF1_C_UvrD;DEXQc_UvrD;HNHc	G3DSA:3.40.50.300;G3DSA:1.10.10.160;G3DSA:3.30.40.60;G3DSA:1.10.486.10	SM00507	SSF52540			PS51217;PS51198	UvrD-like DNA helicase C-terminal domain profile.;UvrD-like DNA helicase ATP-binding domain profile.
Pca_1p00620	KAF0305410.1: Dual specificity protein phosphatase 3 [Amphibalanus amphitrite]	6.2e-13			IPR020422;IPR000340;IPR020417;IPR016130;IPR000387;IPR029021	Dual specificity protein phosphatase domain;Dual specificity phosphatase, catalytic domain;Atypical dual specificity phosphatase;Protein-tyrosine phosphatase, active site;Tyrosine specific protein phosphatases domain;Protein-tyrosine phosphatase-like	PF00782	Dual specificity phosphatase, catalytic domain	GO:0006470;GO:0008138;GO:0016311;GO:0004725;GO:0016791	cd14498	DSP	G3DSA:3.90.190.10	SM00195	SSF52799			PS50054;PS50056	Dual specificity protein phosphatase family profile.;Tyrosine specific protein phosphatases family profile.	PS00383	Tyrosine specific protein phosphatases active site.
Pca_1p00630
Pca_1p00640	WP_100202838.1: DUF1295 domain-containing protein [Streptomyces carminius]	9.5e-24			IPR010721;IPR001104	Protein of unknown function DUF1295;3-oxo-5-alpha-steroid 4-dehydrogenase, C-terminal	PF06966	Protein of unknown function (DUF1295)	GO:0006629;GO:0016627			G3DSA:1.20.120.1630					PS50244	Steroid 5-alpha reductase C-terminal domain profile.
Pca_1p00650					IPR002893	Zinc finger, MYND-type	PF01753	MYND finger				G3DSA:3.30.60.180		SSF144232			PS50865	Zinc finger MYND-type profile.
Pca_1p00660
Pca_1p00670	KJB42462.1: hypothetical protein B456_007G154100 [Gossypium raimondii]	9e-24			IPR000433;IPR001841;IPR013083;IPR043145	Zinc finger, ZZ-type;Zinc finger, RING-type;Zinc finger, RING/FYVE/PHD-type;Zinc finger, ZZ-type superfamily	PF00569	Zinc finger, ZZ type	GO:0008270			G3DSA:3.30.40.10;G3DSA:3.30.60.90	SM00291;SM00184	SSF57850			PS50089;PS50135	Zinc finger RING-type profile.;Zinc finger ZZ-type profile.
Pca_1p00680										cd03524	RPA2_OBF_family
Pca_1p00690	WP_050348175.1: histidine phosphatase family protein [Arsenicicoccus sp. oral taxon 190]	8.7e-14			IPR013078;IPR029033	Histidine phosphatase superfamily, clade-1;Histidine phosphatase superfamily	PF00300	Histidine phosphatase superfamily (branch 1)		cd07067	HP_PGM_like	G3DSA:3.40.50.1240	SM00855	SSF53254
Pca_1p00700	WP_182168076.1: histidine phosphatase family protein [Stappia sp. F7233]	6.4e-09			IPR013078;IPR029033	Histidine phosphatase superfamily, clade-1;Histidine phosphatase superfamily	PF00300	Histidine phosphatase superfamily (branch 1)				G3DSA:3.40.50.1240		SSF53254
Pca_1p00710	RLN52105.1: hypothetical protein BBJ29_001641 [Phytophthora kernoviae]	6.5e-207	K09497	T-complex protein 1 subunit epsilon	IPR027413;IPR027409;IPR027410;IPR002194;IPR002423;IPR017998	GroEL-like equatorial domain superfamily;GroEL-like apical domain superfamily;TCP-1-like chaperonin intermediate domain superfamily;Chaperonin TCP-1, conserved site;Chaperonin Cpn60/TCP-1 family;Chaperone tailless complex polypeptide 1 (TCP-1)	PF00118	TCP-1/cpn60 chaperonin family	GO:0005524;GO:0006457;GO:0051082	cd03339	TCP1_epsilon	G3DSA:3.50.7.10;G3DSA:3.30.260.10;G3DSA:1.10.560.10		SSF48592;SSF54849;SSF52029	TIGR02343	chap_CCT_epsi: T-complex protein 1, epsilon subunit			PS00751;PS00995	Chaperonins TCP-1 signature 2.;Chaperonins TCP-1 signature 3.
Pca_1p00720					IPR002110;IPR036770;IPR020683	Ankyrin repeat;Ankyrin repeat-containing domain superfamily;Ankyrin repeat-containing domain	PF12796	Ankyrin repeats (3 copies)	GO:0005515			G3DSA:1.25.40.20	SM00248	SSF48403			PS50088;PS50297	Ankyrin repeat profile.;Ankyrin repeat region circular profile.
Pca_1p00730	TMW55493.1: hypothetical protein Poli38472_010375 [Pythium oligandrum]	9.6e-70			IPR011011;IPR029021;IPR000306;IPR010569;IPR003595;IPR017455;IPR013083;IPR016130	Zinc finger, FYVE/PHD-type;Protein-tyrosine phosphatase-like;FYVE zinc finger;Myotubularin-like phosphatase domain;Protein-tyrosine phosphatase, catalytic;Zinc finger, FYVE-related;Zinc finger, RING/FYVE/PHD-type;Protein-tyrosine phosphatase, active site	PF01363;PF06602	FYVE zinc finger;Myotubularin-like phosphatase domain	GO:0046872;GO:0004725;GO:0016311	cd14532	PTP-MTMR6-like	G3DSA:3.30.40.10	SM00064;SM00404	SSF57903;SSF52799			PS51339;PS50178	Myotubularin phosphatase domain.;Zinc finger FYVE/FYVE-related type profile.	PS00383	Tyrosine specific protein phosphatases active site.
Pca_1p00740
Pca_1p00750	QFG06345.1: prolyl 4-hydroxylase [Synechococcus phage S-SCSM1]	9e-37			IPR005123	Oxoglutarate/iron-dependent dioxygenase	PF13640	2OG-Fe(II) oxygenase superfamily	GO:0016491;GO:0055114			G3DSA:2.60.120.620
Pca_1p00760
Pca_1p00770	OEL14132.1: DEAD-box ATP-dependent RNA helicase 18 [Dichanthelium oligosanthes]	9.2e-28			IPR027417;IPR025313;IPR001650	P-loop containing nucleoside triphosphate hydrolase;Domain of unknown function DUF4217;Helicase, C-terminal	PF13959;PF00271	Domain of unknown function (DUF4217);Helicase conserved C-terminal domain		cd18787	SF2_C_DEAD	G3DSA:3.40.50.300	SM01178	SSF52540
Pca_1p00780
Pca_1p00790	KPK35986.1: hypothetical protein AMJ65_16900 [Phycisphaerae bacterium SG8_4]	9.2e-18			IPR002562;IPR036397;IPR012337	3'-5' exonuclease domain;Ribonuclease H superfamily;Ribonuclease H-like superfamily	PF01612	3'-5' exonuclease	GO:0003676;GO:0006139;GO:0008408	cd06141	WRN_exo	G3DSA:3.30.420.10		SSF53098
Pca_1p00820	ETI47645.1: hypothetical protein F443_08163 [Phytophthora parasitica P1569]	9.6e-75			IPR001807;IPR014743	Chloride channel, voltage gated;Chloride channel, core	PF00654	Voltage gated chloride channel	GO:0005247;GO:0006821;GO:0016020;GO:0055085	cd02205	CBS_pair_SF	G3DSA:3.10.580.10;G3DSA:1.10.3080.10		SSF54631;SSF81340
Pca_1p00830
Pca_1p00840	XP_009042632.1: hypothetical protein AURANDRAFT_68672, partial [Aureococcus anophagefferens]	1.1e-18			IPR003903;IPR016024	Ubiquitin interacting motif;Armadillo-type fold							SM00726	SSF48371			PS50330	Ubiquitin-interacting motif (UIM) domain profile.
Pca_1p00850
Pca_1p00860	KAF4323291.1: hypothetical protein G195_003716 [Phytophthora kernoviae 00238/432]	8.8e-10			IPR029063;IPR019012	S-adenosyl-L-methionine-dependent methyltransferase;RNA cap guanine-N2 methyltransferase	PF09445	RNA cap guanine-N2 methyltransferase	GO:0001510;GO:0008168;GO:0009452			G3DSA:3.40.50.150		SSF53335
Pca_1p00870					IPR035979	RNA-binding domain superfamily			GO:0003676	cd00590	RRM_SF			SSF54928
Pca_1p00880
Pca_1p00900	AYK07717.1: hypothetical protein D8Z77_15810 [Brevibacillus laterosporus]	8.5e-18
Pca_1p00920	TDU48497.1: putative DsbA family dithiol-disulfide isomerase [Paraburkholderia phenazinium]	6.5e-07			IPR001853;IPR036249	DSBA-like thioredoxin domain;Thioredoxin-like superfamily	PF01323	DSBA-like thioredoxin domain	GO:0015035			G3DSA:3.40.30.10		SSF52833
Pca_1p00930	RAW28782.1: hypothetical protein PC110_g14850 [Phytophthora cactorum]	9.4e-12			IPR006571	TLDc domain	PF07534	TLD
Pca_1p00940	CEL93771.1: unnamed protein product [Vitrella brassicaformis CCMP3155]	9.8e-64	K03660-EC:3.2.2.- 4.2.99.18	N-glycosylase/DNA lyase	IPR003265;IPR012904;IPR023170;IPR011257	HhH-GPD domain;8-oxoguanine DNA glycosylase, N-terminal;Helix-turn-helix, base-excision DNA repair, C-terminal;DNA glycosylase	PF07934;PF00730	8-oxoguanine DNA glycosylase, N-terminal domain;HhH-GPD superfamily base excision DNA repair protein	GO:0006284;GO:0003684;GO:0006289;GO:0008534;GO:0003824;GO:0006281	cd00056	ENDO3c	G3DSA:1.10.340.30;G3DSA:1.10.1670.10;G3DSA:3.30.310.40	SM00478	SSF55945;SSF48150
Pca_1p00950	CBN74291.1: conserved unknown protein [Ectocarpus siliculosus]	9.6e-30
Pca_1p00960
Pca_1p00970	ETK95788.1: hypothetical protein L915_01317 [Phytophthora parasitica]	9.7e-125			IPR002048;IPR000008;IPR018247;IPR011992;IPR035892	EF-hand domain;C2 domain;EF-Hand 1, calcium-binding site;EF-hand domain pair;C2 domain superfamily	PF13499;PF00168;PF13833	EF-hand domain pair;C2 domain;EF-hand domain pair	GO:0005509	cd00030;cd00051	C2;EFh	G3DSA:1.10.238.10;G3DSA:2.60.40.150	SM00054;SM00239	SSF49562;SSF47473			PS50222;PS50004	EF-hand calcium-binding domain profile.;C2 domain profile.	PS00018	EF-hand calcium-binding domain.
Pca_1p00980					IPR036770;IPR020683	Ankyrin repeat-containing domain superfamily;Ankyrin repeat-containing domain						G3DSA:1.25.40.20		SSF48403			PS50297	Ankyrin repeat region circular profile.
Pca_1p00990					IPR036770;IPR020683	Ankyrin repeat-containing domain superfamily;Ankyrin repeat-containing domain						G3DSA:1.25.40.20		SSF48403			PS50297	Ankyrin repeat region circular profile.
Pca_1p01000	KAF7242626.1: Replication factor C subunit 4 [Varanus komodoensis]	9.3e-85	K10755	replication factor C subunit 2/4	IPR027417;IPR008921;IPR003593;IPR003959;IPR013748	P-loop containing nucleoside triphosphate hydrolase;DNA polymerase III, clamp loader complex, gamma/delta/delta subunit, C-terminal;AAA+ ATPase domain;ATPase, AAA-type, core;Replication factor C, C-terminal	PF00004;PF08542	ATPase family associated with various cellular activities (AAA);Replication factor C C-terminal domain	GO:0003677;GO:0006260;GO:0005524	cd18140;cd00009	HLD_clamp_RFC;AAA	G3DSA:3.40.50.300;G3DSA:1.20.272.10;G3DSA:1.10.8.60	SM00382	SSF52540;SSF48019
Pca_1p01010					IPR020683;IPR002110;IPR036770	Ankyrin repeat-containing domain;Ankyrin repeat;Ankyrin repeat-containing domain superfamily	PF00023	Ankyrin repeat	GO:0005515			G3DSA:1.25.40.20	SM00248	SSF48403			PS50297;PS50088	Ankyrin repeat region circular profile.;Ankyrin repeat profile.
Pca_1p01020	AUF82412.1: putative mannitol 1-phosphate dehydrogenase [Tetraselmis virus 1]	9.5e-23
Pca_1p01030	HDI10967.1: DUF501 domain-containing protein [Candidatus Acetothermia bacterium]	7e-09			IPR007511	Protein of unknown function DUF501	PF04417	Protein of unknown function (DUF501)
Pca_1p01040	XP_009036475.1: hypothetical protein AURANDRAFT_63748 [Aureococcus anophagefferens]	2.2e-07
Pca_1p01050	XP_009036475.1: hypothetical protein AURANDRAFT_63748 [Aureococcus anophagefferens]	6.2e-32
Pca_1p01060	KFP84653.1: F-box/LRR-repeat protein 13, partial [Apaloderma vittatum]	8.6e-08			IPR006553;IPR032675;IPR001611	Leucine-rich repeat, cysteine-containing subtype;Leucine-rich repeat domain superfamily;Leucine-rich repeat	PF13516	Leucine Rich repeat	GO:0005515			G3DSA:3.80.10.10	SM00367	SSF52047
Pca_1p01070	HGS25582.1: DUF268 domain-containing protein [Verrucomicrobia subdivision 3 bacterium]	9e-24			IPR004951;IPR029063	Protein of unknown function DUF268, Caenorhabditis species;S-adenosyl-L-methionine-dependent methyltransferase	PF03269	Caenorhabditis protein of unknown function, DUF268						SSF53335
Pca_1p01080					IPR001810;IPR032675	F-box domain;Leucine-rich repeat domain superfamily	PF00646	F-box domain	GO:0005515			G3DSA:3.80.10.10		SSF52047			PS50181	F-box domain profile.
Pca_1p01090	CCI41007.1: unnamed protein product [Albugo candida]	9.3e-69	K14856	protein SDA1	IPR007949;IPR012977	SDA1 domain;Uncharacterised domain NUC130/133, N-terminal	PF05285;PF08158	SDA1;NUC130/3NT domain
Pca_1p01100	NGX39782.1: hypothetical protein [Chlamydiae bacterium]	9.9e-12			IPR029063	S-adenosyl-L-methionine-dependent methyltransferase	PF13578	Methyltransferase domain				G3DSA:3.40.50.150		SSF53335
Pca_1p01110	NVJ59854.1: hypothetical protein [Gammaproteobacteria bacterium]	9.7e-33					PF13517	Repeat domain in Vibrio, Colwellia, Bradyrhizobium and Shewanella						SSF69318
Pca_1p01120	WP_058786976.1: aconitase family protein [Pseudomonas psychrotolerans]	8.6e-142	K09123-EC:4.2.1.171	cis-L-3-hydroxyproline dehydratase	IPR002840;IPR012047;IPR007506	Aconitase X swivel domain, putative;Aconitase X;Aconitase X catalytic domain, putative	PF01989;PF04412	Aconitase X swivel domain;Protein of unknown function (DUF521)				G3DSA:3.50.30.10		SSF52016
Pca_1p01130	CDP98093.1: BMA-ART-1, isoform a [Brugia malayi]	9e-27			IPR001104	3-oxo-5-alpha-steroid 4-dehydrogenase, C-terminal	PF02544	3-oxo-5-alpha-steroid 4-dehydrogenase	GO:0006629;GO:0016627								PS50244	Steroid 5-alpha reductase C-terminal domain profile.
Pca_1p01140
Pca_1p01150
Pca_1p01160	EPZ33259.1: DNA-repair protein, UmuC-like domain-containing protein [Rozella allomycis CSF55]	4.6e-06			IPR036420;IPR001357	BRCT domain superfamily;BRCT domain	PF00533	BRCA1 C Terminus (BRCT) domain		cd17719	BRCT_Rev1	G3DSA:3.40.50.10190	SM00292	SSF52113			PS50172	BRCT domain profile.
Pca_1p01170					IPR016123	Mog1/PsbP, alpha/beta/alpha sandwich						G3DSA:3.40.1000.10		SSF55724
Pca_1p01180	AAD16101.1: polycystic kidney disease 2 related protein, partial [Homo sapiens]	8.4e-12			IPR013122	Polycystin cation channel, PKD1/PKD2	PF08016	Polycystin cation channel
Pca_1p01190	CDR15431.1: Glycerol kinase [Streptomyces iranensis]	8.1e-115	K00864-EC:2.7.1.30	glycerol kinase	IPR043129;IPR018485;IPR018483;IPR000577;IPR018484	ATPase, nucleotide binding domain;Carbohydrate kinase, FGGY, C-terminal;Carbohydrate kinase, FGGY, conserved site;Carbohydrate kinase, FGGY;Carbohydrate kinase, FGGY, N-terminal	PF02782;PF00370	FGGY family of carbohydrate kinases, C-terminal domain;FGGY family of carbohydrate kinases, N-terminal domain	GO:0005975;GO:0016773			G3DSA:3.30.420.40		SSF53067					PS00933;PS00445	FGGY family of carbohydrate kinases signature 1.;FGGY family of carbohydrate kinases signature 2.
Pca_1p01200	APU53716.1: MYB transcription factor protein 6 [Panax ginseng]	8.8e-28	K09422	transcription factor MYB, plant	IPR001841;IPR001005;IPR001471;IPR016177;IPR009057;IPR013083;IPR036955;IPR017930	Zinc finger, RING-type;SANT/Myb domain;AP2/ERF domain;DNA-binding domain superfamily;Homeobox-like domain superfamily;Zinc finger, RING/FYVE/PHD-type;AP2/ERF domain superfamily;Myb domain	PF13921;PF00847;PF13639	Myb-like DNA-binding domain;AP2 domain;Ring finger domain	GO:0003700;GO:0006355;GO:0003677	cd00167	SANT	G3DSA:1.10.10.60;G3DSA:3.30.40.10;G3DSA:3.30.730.10;G3DSA:2.30.30.140	SM00184;SM00717;SM00380	SSF54171;SSF46689;SSF57850			PS51032;PS50089;PS51294	AP2/ERF domain profile.;Zinc finger RING-type profile.;Myb-type HTH DNA-binding domain profile.
Pca_1p01210
Pca_1p01230
Pca_1p01240	OMJ95287.1: hypothetical protein SteCoe_1344 [Stentor coeruleus]	8.5e-60			IPR000048;IPR008271;IPR000719;IPR017441;IPR011009	IQ motif, EF-hand binding site;Serine/threonine-protein kinase, active site;Protein kinase domain;Protein kinase, ATP binding site;Protein kinase-like domain superfamily	PF00069	Protein kinase domain	GO:0005515;GO:0004672;GO:0006468;GO:0005524			G3DSA:1.10.510.10	SM00220	SSF56112			PS50096;PS50011	IQ motif profile.;Protein kinase domain profile.	PS00108;PS00107	Serine/Threonine protein kinases active-site signature.;Protein kinases ATP-binding region signature.
Pca_1p01250
Pca_1p01260	KAF4651737.1: Long-chain-fatty-acid--CoA ligase 3, partial [Perkinsus olseni]	9.3e-127			IPR020845;IPR000873;IPR042099	AMP-binding, conserved site;AMP-dependent synthetase/ligase;AMP-dependent synthetase-like superfamily	PF00501	AMP-binding enzyme	GO:0003824	cd05943;cd17639	AACS;LC_FACS_euk1	G3DSA:3.40.50.12780		SSF56801					PS00455	Putative AMP-binding domain signature.
Pca_1p01270					IPR017907;IPR001841;IPR013083	Zinc finger, RING-type, conserved site;Zinc finger, RING-type;Zinc finger, RING/FYVE/PHD-type	PF13639	Ring finger domain				G3DSA:3.30.40.10	SM00184	SSF57850			PS50089	Zinc finger RING-type profile.	PS00518	Zinc finger RING-type signature.
Pca_1p01280
Pca_1p01290	OEU19461.1: hypothetical protein FRACYDRAFT_181518 [Fragilariopsis cylindrus CCMP1102]	7.8e-41			IPR007248	Mpv17/PMP22	PF04117	Mpv17 / PMP22 family	GO:0016021
Pca_1p01300
Pca_1p01310	WP_155035038.1: GNAT family N-acetyltransferase [Myroides pelagicus]	9.5e-30	K00657-EC:2.3.1.57	diamine N-acetyltransferase	IPR000182;IPR016181	GNAT domain;Acyl-CoA N-acyltransferase	PF00583	Acetyltransferase (GNAT) family	GO:0008080	cd04301	NAT_SF	G3DSA:3.40.630.30		SSF55729			PS51186	Gcn5-related N-acetyltransferase (GNAT) domain profile.
Pca_1p01320
Pca_1p01330	NLH68888.1: DMT family transporter [Brooklawnia sp.]	8.6e-11			IPR000620	EamA domain	PF00892	EamA-like transporter family	GO:0016020;GO:0016021					SSF103481
Pca_1p01340
Pca_1p01350	MBI4700706.1: type VI secretion system tip protein VgrG [Deltaproteobacteria bacterium]	8.9e-08			IPR011990;IPR019734;IPR013026	Tetratricopeptide-like helical domain superfamily;Tetratricopeptide repeat;Tetratricopeptide repeat-containing domain	PF13424;PF13374	Tetratricopeptide repeat;Tetratricopeptide repeat	GO:0005515			G3DSA:1.25.40.10	SM00028	SSF48452;SSF81301			PS50005;PS50293	TPR repeat profile.;TPR repeat region circular profile.
Pca_1p01360														SSF81324
Pca_1p01370	XP_005829187.1: hypothetical protein GUITHDRAFT_88187 [Guillardia theta CCMP2712]	8.1e-26
Pca_1p01390	CAB1098504.1: unnamed protein product [Ectocarpus sp. CCAP 1310/34]	8e-56			IPR000644;IPR038763;IPR003156	CBS domain;DHH phosphoesterase superfamily;DHHA1 domain	PF00571;PF02272	CBS domain;DHHA1 domain	GO:0003676	cd04595	CBS_pair_DHH_polyA_Pol_assoc	G3DSA:3.10.580.10;G3DSA:3.90.1640.10;G3DSA:3.10.310.30	SM00116	SSF64182;SSF54631			PS51371	CBS domain profile.
Pca_1p01400					IPR020683;IPR002110;IPR036770	Ankyrin repeat-containing domain;Ankyrin repeat;Ankyrin repeat-containing domain superfamily	PF12796	Ankyrin repeats (3 copies)	GO:0005515			G3DSA:1.25.40.20	SM00248	SSF48403			PS50297;PS50088	Ankyrin repeat region circular profile.;Ankyrin repeat profile.
Pca_1p01410	KAA3644909.1: aldehyde reductase [Chloroflexi bacterium]	9.7e-28			IPR036291;IPR001509	NAD(P)-binding domain superfamily;NAD-dependent epimerase/dehydratase	PF01370	NAD dependent epimerase/dehydratase family	GO:0003824;GO:0050662			G3DSA:3.40.50.720		SSF51735
Pca_1p01420	HDM25395.1: molecular chaperone DnaJ [Thermoplasmatales archaeon]	8.2e-07			IPR036869;IPR001623	Chaperone J-domain superfamily;DnaJ domain	PF00226	DnaJ domain		cd06257	DnaJ	G3DSA:1.10.287.110	SM00271	SSF46565			PS50076	dnaJ domain profile.
Pca_1p01430
Pca_1p01440
Pca_1p01450	OLQ07169.1: hypothetical protein AK812_SmicGene9514 [Symbiodinium microadriaticum]	9.7e-14			IPR036412;IPR023214	HAD-like superfamily;HAD superfamily				cd01427	HAD_like	G3DSA:3.40.50.1000		SSF56784
Pca_1p01460
Pca_1p01470	CUE73223.1: transmembrane protein, putative [Bodo saltans]	8e-07			IPR012098	SRP-independent targeting protein 3	PF10032	Phosphate transport (Pho88)	GO:0005783;GO:0045047
Pca_1p01480	XP_005516287.1: PREDICTED: alkylated DNA repair protein alkB homolog 8 [Pseudopodoces humilis]	9.3e-47	K10770-EC:1.14.11.- 2.1.1.229	alkylated DNA repair protein alkB homolog 8	IPR029063;IPR027450;IPR037151;IPR013216;IPR005123	S-adenosyl-L-methionine-dependent methyltransferase;Alpha-ketoglutarate-dependent dioxygenase AlkB-like;Alpha-ketoglutarate-dependent dioxygenase AlkB-like superfamily;Methyltransferase type 11;Oxoglutarate/iron-dependent dioxygenase	PF13532;PF08241	2OG-Fe(II) oxygenase superfamily;Methyltransferase domain	GO:0008168;GO:0016491;GO:0055114	cd02440	AdoMet_MTases	G3DSA:2.60.120.590;G3DSA:3.40.50.150		SSF53335;SSF51197			PS51471	Fe(2+) 2-oxoglutarate dioxygenase domain profile.
Pca_1p01490
Pca_1p01500	XP_009034547.1: expressed protein [Aureococcus anophagefferens]	1.5e-23			IPR012340	Nucleic acid-binding, OB-fold						G3DSA:2.40.50.140		SSF50249
Pca_1p01510	CBJ33282.1: C2H2 zinc finger protein [Ectocarpus siliculosus]	4.9e-06			IPR013087	Zinc finger C2H2-type			GO:0003676				SM00355				PS50157	Zinc finger C2H2 type domain profile.	PS00028	Zinc finger C2H2 type domain signature.
Pca_1p01520	XP_009036825.1: hypothetical protein AURANDRAFT_63769 [Aureococcus anophagefferens]	3.1e-112								cd01803	Ubl_ubiquitin
Pca_1p01530
Pca_1p01540	XP_007834480.1: hypothetical protein PFICI_07708 [Pestalotiopsis fici W106-1]	7.9e-06			IPR038765;IPR001394	Papain-like cysteine peptidase superfamily;Peptidase C19, ubiquitin carboxyl-terminal hydrolase	PF00443	Ubiquitin carboxyl-terminal hydrolase	GO:0016579;GO:0036459	cd02257	Peptidase_C19	G3DSA:3.90.70.10		SSF54001
Pca_1p01550	XP_009035802.1: hypothetical protein AURANDRAFT_63171 [Aureococcus anophagefferens]	3.7e-12
Pca_1p01560					IPR002893	Zinc finger, MYND-type	PF01753	MYND finger				G3DSA:3.30.60.180		SSF144232			PS50865	Zinc finger MYND-type profile.	PS01360	Zinc finger MYND-type signature.
Pca_1p01570
Pca_1p01580	XP_009035712.1: hypothetical protein AURANDRAFT_71393 [Aureococcus anophagefferens]	9.5e-83
Pca_1p01590	XP_003739115.1: tRNA (adenine(58)-N(1))-methyltransferase catalytic subunit TRMT61A [Galendromus occidentalis]	8.1e-54	K07442-EC:2.1.1.219 2.1.1.220	tRNA (adenine57-N1/adenine58-N1)-methyltransferase catalytic subunit	IPR014816;IPR029063	tRNA (1-methyladenosine) methyltransferase catalytic subunit Gcd14;S-adenosyl-L-methionine-dependent methyltransferase	PF08704	tRNA methyltransferase complex GCD14 subunit	GO:0016429;GO:0030488;GO:0031515	cd02440	AdoMet_MTases	G3DSA:3.10.330.20;G3DSA:3.40.50.150		SSF53335			PS51620	tRNA (adenine(57)-N(1)/adenine(58)-N(1) or adenine(58)-N(1)) (EC 2.1.1.219 or EC 2.1.1.220) family profile.
Pca_1p01600	KOO26427.1: hypothetical protein Ctob_006821 [Chrysochromulina tobinii]	9e-56			IPR018647;IPR027417;IPR014001	Domain of unknown function DUF2075;P-loop containing nucleoside triphosphate hydrolase;Helicase superfamily 1/2, ATP-binding domain	PF09848	Uncharacterized conserved protein (DUF2075)		cd18011	DEXDc_RapA	G3DSA:3.40.50.300	SM00487	SSF81301;SSF52540
Pca_1p01610	XP_009036582.1: hypothetical protein AURANDRAFT_63944 [Aureococcus anophagefferens]	1.8e-35
Pca_1p01620	XP_009035492.1: hypothetical protein AURANDRAFT_63009 [Aureococcus anophagefferens]	5.3e-27			IPR015940;IPR002893;IPR009060	Ubiquitin-associated domain;Zinc finger, MYND-type;UBA-like superfamily	PF01753	MYND finger	GO:0005515			G3DSA:1.10.8.10;G3DSA:3.30.60.180		SSF144232;SSF46934			PS50030;PS50865	Ubiquitin-associated domain (UBA) profile.;Zinc finger MYND-type profile.	PS01360	Zinc finger MYND-type signature.
Pca_1p01630
Pca_1p01640	XP_016190355.1: uncharacterized oxidoreductase At4g09670 [Arachis ipaensis]	9.5e-12			IPR036291;IPR000683	NAD(P)-binding domain superfamily;Oxidoreductase, N-terminal	PF01408	Oxidoreductase family, NAD-binding Rossmann fold	GO:0016491			G3DSA:3.40.50.720;G3DSA:3.30.360.10		SSF55347;SSF51735
Pca_1p01650	VEU33989.1: unnamed protein product [Pseudo-nitzschia multistriata]	7.7e-18	K00389	putative membrane protein	IPR003807	Domain of unknown function DUF202	PF02656	Domain of unknown function (DUF202)
Pca_1p01660	WP_147881495.1: histidine phosphatase family protein [Serratia marcescens]	8.7e-12
Pca_1p01670	BBJ30880.1: bate-tubulin [Chattonella marina var. antiqua]	8.2e-249	K07375	tubulin beta	IPR000217;IPR018316;IPR013838;IPR003008;IPR008280;IPR036525;IPR023123;IPR037103;IPR002453;IPR017975	Tubulin;Tubulin/FtsZ, 2-layer sandwich domain;Beta tubulin, autoregulation binding site;Tubulin/FtsZ, GTPase domain;Tubulin/FtsZ, C-terminal;Tubulin/FtsZ, GTPase domain superfamily;Tubulin, C-terminal;Tubulin/FtsZ, C-terminal domain superfamily;Beta tubulin;Tubulin, conserved site	PF03953;PF00091	Tubulin C-terminal domain;Tubulin/FtsZ family, GTPase domain	GO:0005874;GO:0007017;GO:0003924;GO:0005200;GO:0005525	cd02187	beta_tubulin	G3DSA:3.40.50.1440;G3DSA:1.10.287.600;G3DSA:3.30.1330.20	SM00865;SM00864	SSF55307;SSF52490					PS00228;PS00227	Tubulin-beta mRNA autoregulation signal.;Tubulin subunits alpha, beta, and gamma signature.
Pca_1p01680			K07126	uncharacterized protein	IPR006597;IPR011990	Sel1-like repeat;Tetratricopeptide-like helical domain superfamily	PF08238	Sel1 repeat	GO:0005515			G3DSA:1.25.40.10	SM00671	SSF81901
Pca_1p01690	NVO14676.1: aldehyde dehydrogenase [Rhodoplanes sp.]	9.2e-94			IPR015590;IPR016162;IPR016161;IPR016163	Aldehyde dehydrogenase domain;Aldehyde dehydrogenase, N-terminal;Aldehyde/histidinol dehydrogenase;Aldehyde dehydrogenase, C-terminal	PF00171	Aldehyde dehydrogenase family	GO:0016491;GO:0055114;GO:0016620			G3DSA:3.40.605.10;G3DSA:3.40.309.10		SSF53720
Pca_1p01700
Pca_1p01710					IPR001646	Pentapeptide repeat	PF00805	Pentapeptide repeats (8 copies)				G3DSA:2.160.20.100		SSF141571
Pca_1p01720	XP_009036502.1: hypothetical protein AURANDRAFT_63788 [Aureococcus anophagefferens]	2.9e-15
Pca_1p01730	KAA0150229.1: hypothetical protein FNF29_05469 [Cafeteria roenbergensis]	9.7e-39			IPR027417;IPR029787;IPR000595;IPR001054;IPR018490;IPR014710;IPR018488	P-loop containing nucleoside triphosphate hydrolase;Nucleotide cyclase;Cyclic nucleotide-binding domain;Adenylyl cyclase class-3/4/guanylyl cyclase;Cyclic nucleotide-binding-like;RmlC-like jelly roll fold;Cyclic nucleotide-binding, conserved site	PF00211;PF00027	Adenylate and Guanylate cyclase catalytic domain;Cyclic nucleotide-binding domain	GO:0009190;GO:0035556	cd00038;cd07302	CAP_ED;CHD	G3DSA:3.30.70.1230;G3DSA:2.60.120.10	SM00100	SSF52540;SSF55073;SSF51206			PS50042;PS50125	cAMP/cGMP binding motif profile.;Guanylate cyclase domain profile.	PS00888;PS00889	Cyclic nucleotide-binding domain signature 1.;Cyclic nucleotide-binding domain signature 2.
Pca_1p01740	TFJ86293.1: hypothetical protein NSK_002501 [Nannochloropsis salina CCMP1776]	9.2e-17			IPR036770;IPR020683;IPR002110	Ankyrin repeat-containing domain superfamily;Ankyrin repeat-containing domain;Ankyrin repeat	PF12796	Ankyrin repeats (3 copies)	GO:0005515			G3DSA:1.25.40.20	SM00248	SSF48403			PS50088;PS50297	Ankyrin repeat profile.;Ankyrin repeat region circular profile.
Pca_1p01750	KAE8992192.1: hypothetical protein PR002_g20627 [Phytophthora rubi]	7.7e-34			IPR002073;IPR003607;IPR023088;IPR036971	3'5'-cyclic nucleotide phosphodiesterase, catalytic domain;HD/PDEase domain;3'5'-cyclic nucleotide phosphodiesterase;3'5'-cyclic nucleotide phosphodiesterase, catalytic domain superfamily	PF00233	3'5'-cyclic nucleotide phosphodiesterase	GO:0004114;GO:0007165;GO:0008081			G3DSA:1.10.1300.10	SM00471	SSF109604			PS51845	3'5'-cyclic nucleotide phosphodiesterase domain profile.
Pca_1p01760
Pca_1p01770	EJK77154.1: hypothetical protein THAOC_01032 [Thalassiosira oceanica]	9.5e-74			IPR021067	Glycosyltransferase, GlcNAc	PF11397	Glycosyltransferase (GlcNAc)
Pca_1p01780
Pca_1p01790	XP_002181234.1: predicted protein [Phaeodactylum tricornutum CCAP 1055/1]	2.6e-08
Pca_1p01800	XP_005763457.1: hypothetical protein EMIHUDRAFT_419792 [Emiliania huxleyi CCMP1516]	8.2e-16			IPR021562	Protein of unknown function DUF3007	PF11460	Protein of unknown function (DUF3007)
Pca_1p01810
Pca_1p01820	TFJ87308.1: hypothetical protein NSK_001640 [Nannochloropsis salina CCMP1776]	9.4e-45	K00565-EC:2.1.1.56	mRNA (guanine-N7-)-methyltransferase	IPR029063;IPR004971	S-adenosyl-L-methionine-dependent methyltransferase;mRNA (guanine-N(7))-methyltransferase domain	PF03291	mRNA capping enzyme		cd08182;cd02440	HEPD;AdoMet_MTases			SSF53335			PS51562	mRNA (guanine-N(7)-)-methyltransferase (EC 2.1.1.56) domain profile.
Pca_1p01830					IPR009030;IPR011641	Growth factor receptor cysteine-rich domain superfamily;Tyrosine-protein kinase ephrin type A/B receptor-like	PF07699	Putative ephrin-receptor like				G3DSA:2.10.50.10	SM01411	SSF57184
Pca_1p01840	MBI1264556.1: 2OG-Fe(II) oxygenase [Alphaproteobacteria bacterium]	9.5e-06			IPR039558;IPR006620	Prolyl 3,4-dihydroxylase TPA1/OFD1, N-terminal domain;Prolyl 4-hydroxylase, alpha subunit	PF13661	2OG-Fe(II) oxygenase superfamily	GO:0005506;GO:0016705;GO:0031418;GO:0055114			G3DSA:2.60.120.620	SM00702
Pca_1p01850	GBG29990.1: Cathepsin Z [Hondaea fermentalgiana]	9.6e-73	K08568-EC:3.4.18.1	cathepsin X	IPR000668;IPR025661;IPR038765	Peptidase C1A, papain C-terminal;Cysteine peptidase, asparagine active site;Papain-like cysteine peptidase superfamily	PF00112	Papain family cysteine protease	GO:0006508;GO:0008234			G3DSA:3.90.70.10	SM00645	SSF54001					PS00640	Eukaryotic thiol (cysteine) proteases asparagine active site.
Pca_1p01860					IPR011989;IPR000225;IPR016024	Armadillo-like helical;Armadillo;Armadillo-type fold			GO:0005515			G3DSA:1.25.10.10	SM00185	SSF48371			PS50176	Armadillo/plakoglobin ARM repeat profile.
Pca_1p01870	EWM23709.1: Chlorophyll A-B binding protein [Nannochloropsis gaditana]	8.8e-35			IPR022796;IPR023329	Chlorophyll A-B binding protein;Chlorophyll a/b binding domain superfamily	PF00504	Chlorophyll A-B binding protein				G3DSA:1.10.3460.10		SSF103511
Pca_1p01880	XP_009036813.1: expressed protein [Aureococcus anophagefferens]	1.7e-27
Pca_1p01900
Pca_1p01910					IPR011009	Protein kinase-like domain superfamily						G3DSA:3.30.200.20;G3DSA:1.10.510.10		SSF56112
Pca_1p01930	WP_198015129.1: FAD-dependent oxidoreductase [Synechococcus sp. CC9616]	8.8e-144			IPR002937;IPR036188;IPR023753	Amine oxidase;FAD/NAD(P)-binding domain superfamily;FAD/NAD(P)-binding domain	PF01593;PF07992	Flavin containing amine oxidoreductase;Pyridine nucleotide-disulphide oxidoreductase	GO:0016491;GO:0055114			G3DSA:3.50.50.60		SSF51905
Pca_1p01940
Pca_1p01950	XP_008614418.1: hypothetical protein SDRG_10215 [Saprolegnia diclina VS20]	8.3e-169	K10397	kinesin family member 6/9	IPR001752;IPR019821;IPR036961;IPR027417	Kinesin motor domain;Kinesin motor domain, conserved site;Kinesin motor domain superfamily;P-loop containing nucleoside triphosphate hydrolase	PF00225	Kinesin motor domain	GO:0003777;GO:0005524;GO:0007018;GO:0008017			G3DSA:3.40.850.10	SM00129	SSF52540			PS50067	Kinesin motor domain profile.	PS00411	Kinesin motor domain signature.
Pca_1p01960	XP_009038378.1: hypothetical protein AURANDRAFT_71864 [Aureococcus anophagefferens]	1.1e-10			IPR013083;IPR002893;IPR011990	Zinc finger, RING/FYVE/PHD-type;Zinc finger, MYND-type;Tetratricopeptide-like helical domain superfamily	PF13424;PF01753	Tetratricopeptide repeat;MYND finger	GO:0005515			G3DSA:3.30.60.180;G3DSA:3.30.40.10;G3DSA:1.25.40.10		SSF144232;SSF48452			PS50865	Zinc finger MYND-type profile.
Pca_1p01970	XP_009037283.1: hypothetical protein AURANDRAFT_64499 [Aureococcus anophagefferens]	2.5e-17			IPR011990;IPR002893;IPR013083;IPR011016	Tetratricopeptide-like helical domain superfamily;Zinc finger, MYND-type;Zinc finger, RING/FYVE/PHD-type;Zinc finger, RING-CH-type	PF01753;PF12906	MYND finger;RING-variant domain	GO:0005515;GO:0008270			G3DSA:3.30.60.180;G3DSA:1.25.40.10;G3DSA:3.30.40.10		SSF48452;SSF144232			PS50865	Zinc finger MYND-type profile.
Pca_1p01980	GAO49977.1: hypothetical protein G7K_4112-t1 [Saitoella complicata NRRL Y-17804]	9.4e-45	K15255-EC:3.6.4.12	ATP-dependent DNA helicase PIF1	IPR010285;IPR027417	DNA helicase Pif1-like;P-loop containing nucleoside triphosphate hydrolase	PF05970	PIF1-like helicase	GO:0000723;GO:0003678;GO:0006281	cd18809;cd18037	SF1_C_RecD;DEXSc_Pif1_like	G3DSA:3.40.50.300		SSF52540			PS51257	Prokaryotic membrane lipoprotein lipid attachment site profile.
Pca_1p01990
Pca_1p02010
Pca_1p02020	CAB1108277.1: unnamed protein product [Ectocarpus sp. CCAP 1310/34]	7.2e-30					PF13524	Glycosyl transferases group 1
Pca_1p02030	WP_033290940.1: NADPH-dependent 2,4-dienoyl-CoA reductase [Amycolatopsis jejuensis]	9.9e-202	K00219-EC:1.3.1.34	2,4-dienoyl-CoA reductase (NADPH2)	IPR023753;IPR036188;IPR013785;IPR001155	FAD/NAD(P)-binding domain;FAD/NAD(P)-binding domain superfamily;Aldolase-type TIM barrel;NADH:flavin oxidoreductase/NADH oxidase, N-terminal	PF07992;PF00724	Pyridine nucleotide-disulphide oxidoreductase;NADH:flavin oxidoreductase / NADH oxidase family	GO:0016491;GO:0055114;GO:0003824;GO:0010181	cd02930	DCR_FMN	G3DSA:3.50.50.60;G3DSA:3.20.20.70;G3DSA:3.40.50.720		SSF51395;SSF51905
Pca_1p02040	MYA06147.1: homoserine dehydrogenase [Caldilineaceae bacterium SB0664_bin_22]	8.8e-74			IPR036291;IPR019811;IPR022697;IPR001342;IPR005106	NAD(P)-binding domain superfamily;Homoserine dehydrogenase, conserved site;Homoserine dehydrogenase lacking ACT domain;Homoserine dehydrogenase, catalytic;Aspartate/homoserine dehydrogenase, NAD-binding	PF00742;PF03447	Homoserine dehydrogenase;Homoserine dehydrogenase, NAD binding domain	GO:0006520;GO:0055114;GO:0004412;GO:0016491;GO:0050661			G3DSA:3.30.360.10;G3DSA:3.40.50.720		SSF51735;SSF55347					PS01042	Homoserine dehydrogenase signature.
Pca_1p02050
Pca_1p02060
Pca_1p02070
Pca_1p02080
Pca_1p02090	RDD45490.1: Proline synthase co-transcribed bacterial-like protein [Trichoplax sp. H2]	9.3e-46	K06997	PLP dependent protein	IPR011078;IPR029066;IPR001608	Pyridoxal phosphate homeostasis protein;PLP-binding barrel;Alanine racemase, N-terminal	PF01168	Alanine racemase, N-terminal domain	GO:0030170	cd06822	PLPDE_III_YBL036c_euk	G3DSA:3.20.20.10		SSF51419	TIGR00044	TIGR00044: pyridoxal phosphate enzyme, YggS family			PS01211	Uncharacterized protein family UPF0001 signature.
Pca_1p02100					IPR002048;IPR011992;IPR018247	EF-hand domain;EF-hand domain pair;EF-Hand 1, calcium-binding site	PF13499;PF13833	EF-hand domain pair;EF-hand domain pair	GO:0005509	cd00051	EFh	G3DSA:1.10.238.10	SM00054	SSF47473			PS50222	EF-hand calcium-binding domain profile.	PS00018	EF-hand calcium-binding domain.
Pca_1p02110	CDH60761.1: dna methylase [Lichtheimia corymbifera JMRC:FSU:9682]	7.9e-15			IPR013083;IPR036388;IPR036390;IPR034732;IPR000232;IPR001965	Zinc finger, RING/FYVE/PHD-type;Winged helix-like DNA-binding domain superfamily;Winged helix DNA-binding domain superfamily;Extended PHD (ePHD) domain;Heat shock factor (HSF)-type, DNA-binding;Zinc finger, PHD-type	PF13832;PF13771;PF00447	PHD-zinc-finger like domain;PHD-like zinc-binding domain;HSF-type DNA-binding	GO:0003700;GO:0006355;GO:0042025;GO:0043565			G3DSA:3.30.40.10;G3DSA:1.10.10.10	SM00415;SM00249	SSF46785			PS51805	Extended PHD (ePHD) domain profile.
Pca_1p02120	OEU21408.1: pseudouridine synthase [Fragilariopsis cylindrus CCMP1102]	9.6e-54			IPR006145;IPR020103	Pseudouridine synthase, RsuA/RluA;Pseudouridine synthase, catalytic domain superfamily	PF00849	RNA pseudouridylate synthase	GO:0001522;GO:0003723;GO:0009451;GO:0009982	cd02869	PseudoU_synth_RluCD_like	G3DSA:3.30.2350.10		SSF55120
Pca_1p02150
Pca_1p02160	WP_181385783.1: fatty acid desaturase [Vampirovibrio chlorellavorus]	7.6e-22
Pca_1p02170	XP_009035295.1: hypothetical protein AURANDRAFT_62529 [Aureococcus anophagefferens]	6e-09			IPR001452;IPR036028	SH3 domain;SH3-like domain superfamily			GO:0005515			G3DSA:2.30.30.40		SSF50044			PS50002	Src homology 3 (SH3) domain profile.
Pca_1p02180	CCA23133.1: conserved hypothetical protein [Albugo laibachii Nc14]	9.1e-21	K10735	GINS complex subunit 4	IPR038749;IPR008591;IPR036224;IPR031633	GINS complex protein Sld5, alpha-helical domain;GINS complex subunit Sld5;GINS, helical bundle-like domain superfamily;DNA replication complex GINS protein SLD5, C-terminal	PF16922	DNA replication complex GINS protein SLD5 C-terminus	GO:0006261	cd11711	GINS_A_Sld5	G3DSA:1.20.58.1030		SSF160059;SSF158573
Pca_1p02190					IPR002083;IPR008974	MATH/TRAF domain;TRAF-like			GO:0005515	cd00121	MATH	G3DSA:2.60.210.10		SSF49599			PS50144	MATH/TRAF domain profile.
Pca_1p02200					IPR003903;IPR013761	Ubiquitin interacting motif;Sterile alpha motif/pointed domain superfamily						G3DSA:1.10.150.50		SSF47769			PS50330	Ubiquitin-interacting motif (UIM) domain profile.
Pca_1p02210	OLP86276.1: hypothetical protein AK812_SmicGene32637 [Symbiodinium microadriaticum]	9.3e-47			IPR002656	Acyltransferase 3	PF01757	Acyltransferase family	GO:0016747
Pca_1p02220
Pca_1p02230	KAA8498875.1: hypothetical protein FVE85_6460 [Porphyridium purpureum]	6.4e-33			IPR036873;IPR001763	Rhodanese-like domain superfamily;Rhodanese-like domain	PF00581	Rhodanese-like domain		cd00158	RHOD	G3DSA:3.40.250.10	SM00450	SSF52821			PS50206	Rhodanese domain profile.
Pca_1p02240
Pca_1p02250	MBD1204678.1: TCR/Tet family MFS transporter [Rhodobacteraceae bacterium]	7.8e-15			IPR036259;IPR011701	MFS transporter superfamily;Major facilitator superfamily	PF07690	Major Facilitator Superfamily	GO:0022857;GO:0055085	cd17388	MFS_TetA	G3DSA:1.20.1250.20		SSF103473
Pca_1p02260	XP_021893926.1: homogentisate solanesyltransferase, chloroplastic [Carica papaya]	8.4e-66	K12501-EC:2.5.1.117	homogentisate solanesyltransferase	IPR000537	UbiA prenyltransferase family	PF01040	UbiA prenyltransferase family	GO:0016021;GO:0016765	cd13960	PT_UbiA_HPT1	G3DSA:1.10.357.140
Pca_1p02270
Pca_1p02280	XP_007514366.1: phosphate-repressible phosphate permease [Bathycoccus prasinos]	9.7e-101	K14640	solute carrier family 20 (sodium-dependent phosphate transporter)	IPR001204	Phosphate transporter	PF01384	Phosphate transporter family	GO:0005315;GO:0006817;GO:0016020
Pca_1p02290	KAB5540901.1: hypothetical protein DKX38_013875 [Salix brachista]	9e-33			IPR011701;IPR036259;IPR020846	Major facilitator superfamily;MFS transporter superfamily;Major facilitator superfamily domain	PF07690	Major Facilitator Superfamily	GO:0022857;GO:0055085	cd17380	MFS_SLC17A9_like	G3DSA:1.20.1250.20		SSF103473			PS50850	Major facilitator superfamily (MFS) profile.
Pca_1p02300	TMW63621.1: hypothetical protein Poli38472_002562 [Pythium oligandrum]	9.5e-22	K18342-EC:3.4.19.12	OTU domain-containing protein 6	IPR003323;IPR038765	OTU domain;Papain-like cysteine peptidase superfamily	PF02338	OTU-like cysteine protease				G3DSA:3.90.70.80		SSF54001			PS50802	OTU domain profile.
Pca_1p02310
Pca_1p02320	GAX26680.1: hypothetical protein FisN_2Hh377 [Fistulifera solaris]	9.7e-10			IPR029044	Nucleotide-diphospho-sugar transferases						G3DSA:3.90.550.10		SSF53448
Pca_1p02330	KOO30840.1: wd sam and u-box domain containing isoform cra_b [Chrysochromulina tobinii]	9.4e-06			IPR003613;IPR013083	U box domain;Zinc finger, RING/FYVE/PHD-type	PF04564	U-box domain	GO:0004842;GO:0016567			G3DSA:3.30.40.10	SM00504	SSF57850			PS51698	U-box domain profile.
Pca_1p02340	CAB1117004.1: unnamed protein product [Ectocarpus sp. CCAP 1310/34]	9.5e-17			IPR001251;IPR001849;IPR036865	CRAL-TRIO lipid binding domain;Pleckstrin homology domain;CRAL-TRIO lipid binding domain superfamily	PF00650	CRAL/TRIO domain		cd00170	SEC14	G3DSA:3.40.525.10	SM00516;SM00233	SSF52087			PS50191	CRAL-TRIO lipid binding domain profile.
Pca_1p02350	NNC81176.1: hypothetical protein [Acidimicrobiales bacterium]	9e-13
Pca_1p02360
Pca_1p02370	XP_009040446.1: hypothetical protein AURANDRAFT_66889 [Aureococcus anophagefferens]	8.4e-27
Pca_1p02380	CDS13609.1: hypothetical protein LRAMOSA05785 [Lichtheimia ramosa]	8.3e-67	K15429-EC:2.1.1.228	tRNA (guanine37-N1)-methyltransferase	IPR030382;IPR029063;IPR025792	SAM-dependent methyltransferase TRM5/TYW2-type;S-adenosyl-L-methionine-dependent methyltransferase;tRNA (guanine(37)-N(1))-methyltransferase, eukaryotic	PF02475	Met-10+ like-protein	GO:0009019;GO:0030488	cd02440	AdoMet_MTases	G3DSA:3.40.50.150;G3DSA:3.30.300.110		SSF53335			PS51684	SAM-dependent methyltransferase TRM5/TYW2-type domain profile.
Pca_1p02390	WP_019495201.1: coproporphyrinogen III oxidase [Calothrix sp. PCC 7103]	7.5e-87	K02495-EC:1.3.98.3	oxygen-independent coproporphyrinogen III oxidase	IPR007197;IPR006638;IPR023404;IPR004559	Radical SAM;Elp3/MiaB/NifB;Radical SAM, alpha/beta horseshoe;Heme chaperone HemW-like	PF04055	Radical SAM superfamily	GO:0003824;GO:0051536;GO:0004109;GO:0005737;GO:0006779;GO:0051539	cd01335	Radical_SAM	G3DSA:3.80.30.20	SM00729	SSF102114	TIGR00539	hemN_rel: putative oxygen-independent coproporphyrinogen III oxidase
Pca_1p02400	KOO23647.1: ubox domain containing protein [Chrysochromulina tobinii]	8.2e-08			IPR013083;IPR003613	Zinc finger, RING/FYVE/PHD-type;U box domain	PF04564	U-box domain	GO:0004842;GO:0016567			G3DSA:3.30.40.10	SM00504	SSF57850
Pca_1p02410	XP_009034532.1: hypothetical protein AURANDRAFT_62294 [Aureococcus anophagefferens]	4.5e-91			IPR036259;IPR011701	MFS transporter superfamily;Major facilitator superfamily	PF07690	Major Facilitator Superfamily	GO:0022857;GO:0055085	cd17388	MFS_TetA	G3DSA:1.20.1250.20		SSF103473
Pca_1p02420					IPR036770;IPR020683;IPR002110	Ankyrin repeat-containing domain superfamily;Ankyrin repeat-containing domain;Ankyrin repeat	PF12796	Ankyrin repeats (3 copies)	GO:0005515			G3DSA:1.25.40.20	SM00248	SSF48403
Pca_1p02430	XP_032239718.1: echinoderm microtubule-associated protein-like 2 isoform X4 [Nematostella vectensis]	8.9e-10			IPR036322;IPR001680;IPR015943;IPR036527;IPR017986	WD40-repeat-containing domain superfamily;WD40 repeat;WD40/YVTN repeat-like-containing domain superfamily;SCP2 sterol-binding domain superfamily;WD40-repeat-containing domain	PF00400	WD domain, G-beta repeat	GO:0005515			G3DSA:2.130.10.10;G3DSA:3.30.1050.10	SM00320	SSF50978;SSF55718			PS50082;PS50294	Trp-Asp (WD) repeats profile.;Trp-Asp (WD) repeats circular profile.
Pca_1p02440	RLD21685.1: zinc-binding dehydrogenase [Bacteroidetes bacterium]	9.3e-60			IPR020843;IPR036291;IPR011032	Polyketide synthase, enoylreductase domain;NAD(P)-binding domain superfamily;GroES-like superfamily	PF13602	Zinc-binding dehydrogenase	GO:0016491			G3DSA:3.90.180.10	SM00829	SSF51735;SSF50129
Pca_1p02450	KAE8992823.1: hypothetical protein PR002_g20419 [Phytophthora rubi]	8.9e-23			IPR022083	KIF-1 binding protein	PF12309	KIF-1 binding protein C terminal
Pca_1p02460
Pca_1p02470					IPR002110;IPR020683;IPR036770	Ankyrin repeat;Ankyrin repeat-containing domain;Ankyrin repeat-containing domain superfamily	PF13637;PF12796	Ankyrin repeats (many copies);Ankyrin repeats (3 copies)	GO:0005515			G3DSA:1.25.40.20	SM00248	SSF48403			PS50088;PS50297	Ankyrin repeat profile.;Ankyrin repeat region circular profile.
Pca_1p02480	WP_059853550.1: GFA family protein [Burkholderia ubonensis]	8.6e-12			IPR006913;IPR011057	Glutathione-dependent formaldehyde-activating enzyme/centromere protein V;Mss4-like superfamily	PF04828	Glutathione-dependent formaldehyde-activating enzyme	GO:0016846			G3DSA:3.90.1590.10		SSF51316			PS51891	CENP-V/GFA domain profile.
Pca_1p02490	CCI44090.1: unnamed protein product [Albugo candida]	8.5e-39	K12862	pleiotropic regulator 1	IPR001680;IPR015943;IPR017986;IPR019775;IPR036322;IPR020472	WD40 repeat;WD40/YVTN repeat-like-containing domain superfamily;WD40-repeat-containing domain;WD40 repeat, conserved site;WD40-repeat-containing domain superfamily;G-protein beta WD-40 repeat	PF00400	WD domain, G-beta repeat	GO:0005515	cd00200	WD40	G3DSA:2.130.10.10	SM00320	SSF50978			PS50082;PS50294	Trp-Asp (WD) repeats profile.;Trp-Asp (WD) repeats circular profile.	PS00678	Trp-Asp (WD) repeats signature.
Pca_1p02500	VDC91016.1: unnamed protein product [Brassica oleracea]	9.3e-21			IPR002528	Multi antimicrobial extrusion protein	PF01554	MatE	GO:0015297;GO:0016020;GO:0042910;GO:0055085
Pca_1p02510	CBJ28710.1: conserved unknown protein [Ectocarpus siliculosus]	8.2e-32			IPR013520;IPR012337;IPR036397	Exonuclease, RNase T/DNA polymerase III;Ribonuclease H-like superfamily;Ribonuclease H superfamily			GO:0003676			G3DSA:3.30.420.10	SM00479	SSF53098
Pca_1p02520	GAX74957.1: hypothetical protein CEUSTIGMA_g2403.t1 [Chlamydomonas eustigma]	9.6e-25			IPR000719;IPR019734;IPR011009;IPR011990;IPR017441;IPR013026;IPR013761;IPR001245;IPR008271	Protein kinase domain;Tetratricopeptide repeat;Protein kinase-like domain superfamily;Tetratricopeptide-like helical domain superfamily;Protein kinase, ATP binding site;Tetratricopeptide repeat-containing domain;Sterile alpha motif/pointed domain superfamily;Serine-threonine/tyrosine-protein kinase, catalytic domain;Serine/threonine-protein kinase, active site	PF13432;PF07714	Tetratricopeptide repeat;Protein tyrosine kinase	GO:0004672;GO:0005524;GO:0006468;GO:0005515			G3DSA:1.10.510.10;G3DSA:3.30.200.20;G3DSA:1.25.40.10;G3DSA:1.10.150.50	SM00028;SM00220	SSF56112;SSF48452			PS50011;PS50005;PS50293	Protein kinase domain profile.;TPR repeat profile.;TPR repeat region circular profile.	PS00107;PS00108	Protein kinases ATP-binding region signature.;Serine/Threonine protein kinases active-site signature.
Pca_1p02530	XP_009034242.1: hypothetical protein AURANDRAFT_62037 [Aureococcus anophagefferens]	7.6e-09			IPR013026;IPR019734;IPR011990	Tetratricopeptide repeat-containing domain;Tetratricopeptide repeat;Tetratricopeptide-like helical domain superfamily	PF13431;PF13432	Tetratricopeptide repeat;Tetratricopeptide repeat	GO:0005515			G3DSA:1.25.40.10	SM00028	SSF48452			PS50293	TPR repeat region circular profile.
Pca_1p02540	KUF64340.1: Gamma-tubulin complex component 2 [Phytophthora nicotianae]	9.2e-58			IPR040457;IPR041470;IPR042241	Gamma tubulin complex component, C-terminal;Gamma tubulin complex component protein, N-terminal;Gamma-tubulin complex, C-terminal domain superfamily	PF04130;PF17681	Gamma tubulin complex component C-terminal;Gamma tubulin complex component N-terminal	GO:0043015			G3DSA:1.20.120.1900
Pca_1p02550	EJK62959.1: hypothetical protein THAOC_16412 [Thalassiosira oceanica]	9.2e-21			IPR022796;IPR023329	Chlorophyll A-B binding protein;Chlorophyll a/b binding domain superfamily	PF00504	Chlorophyll A-B binding protein				G3DSA:1.10.3460.10		SSF103511
Pca_1p02560	OIW21655.1: hypothetical protein TanjilG_07181 [Lupinus angustifolius]	8.8e-08			IPR001841;IPR013083	Zinc finger, RING-type;Zinc finger, RING/FYVE/PHD-type	PF13639	Ring finger domain		cd16454	RING-H2_PA-TM-RING	G3DSA:3.30.40.10	SM00184	SSF57850			PS50089	Zinc finger RING-type profile.
Pca_1p02570
Pca_1p02580	ETK71572.1: hypothetical protein L915_21218, partial [Phytophthora parasitica]	7.7e-34			IPR007130	Diacylglycerol acyltransferase	PF03982	Diacylglycerol acyltransferase	GO:0016747
Pca_1p02590	GAX11319.1: hypothetical protein FisN_15Lh249 [Fistulifera solaris]	9.3e-35			IPR018108;IPR023395	Mitochondrial substrate/solute carrier;Mitochondrial carrier domain superfamily	PF00153	Mitochondrial carrier protein				G3DSA:1.50.40.10		SSF103506			PS50920	Solute carrier (Solcar) repeat profile.
Pca_1p02600	WP_127091981.1: LamB/YcsF family protein [Aquabacter cavernae]	9.5e-58	K07160-EC:3.5.2.9	5-oxoprolinase (ATP-hydrolysing) subunit A	IPR005501;IPR011330	LamB/YcsF/PxpA-like;Glycoside hydrolase/deacetylase, beta/alpha-barrel	PF03746	LamB/YcsF family	GO:0003824;GO:0005975	cd10787	LamB_YcsF_like	G3DSA:3.20.20.370		SSF88713
Pca_1p02620	KAF0684607.1: hypothetical protein As57867_023340 [Aphanomyces stellatus]	7.7e-25			IPR000719;IPR017441;IPR011009;IPR008271	Protein kinase domain;Protein kinase, ATP binding site;Protein kinase-like domain superfamily;Serine/threonine-protein kinase, active site	PF00069	Protein kinase domain	GO:0004672;GO:0005524;GO:0006468			G3DSA:1.10.510.10;G3DSA:3.30.200.20	SM00220	SSF56112			PS50011	Protein kinase domain profile.	PS00107;PS00108	Protein kinases ATP-binding region signature.;Serine/Threonine protein kinases active-site signature.
Pca_1p02630	KAF0774717.1: hypothetical protein AaE_001581 [Aphanomyces astaci]	8.6e-33	K20303	trafficking protein particle complex subunit 4	IPR007233;IPR011012	Trafficking protein particle complex subunit;Longin-like domain superfamily	PF04099	Sybindin-like family	GO:0016192;GO:0030008	cd14856	TRAPPC4_synbindin	G3DSA:3.30.450.70	SM01399	SSF64356
Pca_1p02640
Pca_1p02650					IPR001849	Pleckstrin homology domain											PS50003	PH domain profile.
Pca_1p02660	CBN75569.1: Hypothetical leucine rich repeat calcium binding protein [Ectocarpus siliculosus]	4.2e-09			IPR002048;IPR011992;IPR018247	EF-hand domain;EF-hand domain pair;EF-Hand 1, calcium-binding site			GO:0005509					SSF47473			PS50222	EF-hand calcium-binding domain profile.	PS00018	EF-hand calcium-binding domain.
Pca_1p02670	XP_030550815.1: pheophytinase, chloroplastic [Rhodamnia argentea]	8.9e-51			IPR000073;IPR029058;IPR000639	Alpha/beta hydrolase fold-1;Alpha/Beta hydrolase fold;Epoxide hydrolase-like	PF12697	Alpha/beta hydrolase family	GO:0003824			G3DSA:3.40.50.1820		SSF53474
Pca_1p02680	NXD12573.1: RRF2M factor [Nothocercus nigrocapillus]	7.6e-97	K02355	elongation factor G	IPR000795;IPR035647;IPR009000;IPR005517;IPR000640;IPR035649;IPR027417;IPR041095;IPR031157;IPR020568;IPR014721;IPR005225	Transcription factor, GTP-binding domain;EF-G domain III/V-like;Translation protein, beta-barrel domain superfamily;Translation elongation factor EFG/EF2, domain IV;Elongation factor EFG, domain V-like;EFG, domain V;P-loop containing nucleoside triphosphate hydrolase;Elongation Factor G, domain II;Tr-type G domain, conserved site;Ribosomal protein S5 domain 2-type fold;Ribosomal protein S5 domain…	PF00009;PF00679;PF14492	Elongation factor Tu GTP binding domain;Elongation factor G C-terminus;Elongation Factor G, domain II	GO:0003924;GO:0005525	cd03713	EFG_mtEFG_C	G3DSA:3.30.70.870;G3DSA:3.30.70.240;G3DSA:2.40.30.10;G3DSA:3.30.230.10;G3DSA:3.40.50.300	SM00889;SM00838	SSF54980;SSF50447;SSF52540;SSF54211	TIGR00231	small_GTP: small GTP-binding protein domain	PS51722	Translational (tr)-type guanine nucleotide-binding (G) domain profile.	PS00301	Translational (tr)-type guanine nucleotide-binding (G) domain signature.
Pca_1p02690	EGT37708.1: CBN-RIB-1 protein [Caenorhabditis brenneri]	6e-11			IPR040911	Exostosin, GT47 domain	PF03016	Exostosin family
Pca_1p02700	RYY36198.1: hypothetical protein EON62_01950, partial [archaeon]	9.4e-10			IPR019012;IPR029063	RNA cap guanine-N2 methyltransferase;S-adenosyl-L-methionine-dependent methyltransferase	PF09445	RNA cap guanine-N2 methyltransferase	GO:0001510;GO:0008168;GO:0009452			G3DSA:3.40.50.150		SSF53335
Pca_1p02710	XP_012206502.1: 50S ribosomal protein L1 [Saprolegnia parasitica CBS 223.65]	8e-43	K02863	large subunit ribosomal protein L1	IPR023674;IPR028364;IPR002143;IPR016095	Ribosomal protein L1-like;Ribosomal protein L1/ribosomal biogenesis protein;Ribosomal protein L1;Ribosomal protein L1, 3-layer alpha/beta-sandwich	PF00687	Ribosomal protein L1p/L10e family	GO:0003723;GO:0003735;GO:0006412;GO:0015934	cd00403	Ribosomal_L1	G3DSA:3.30.190.20;G3DSA:3.40.50.790		SSF56808
Pca_1p02720	XP_024572599.1: alpha subunit [Plasmopara halstedii]	9.1e-25	K04797	prefoldin alpha subunit	IPR011599;IPR009053;IPR004127	Prefoldin alpha subunit, archaea-type;Prefoldin;Prefoldin alpha-like	PF02996	Prefoldin subunit	GO:0006457;GO:0016272;GO:0051082	cd00584	Prefoldin_alpha	G3DSA:1.10.287.370		SSF46579	TIGR00293	TIGR00293: prefoldin, alpha subunit
Pca_1p02730	KAE8878252.1: hypothetical protein PF003_g37675 [Phytophthora fragariae]	9.4e-13			IPR035969;IPR000195	Rab-GTPase-TBC domain superfamily;Rab-GTPase-TBC domain	PF00566	Rab-GTPase-TBC domain				G3DSA:1.10.472.80	SM00164	SSF47923			PS50086	TBC/rab GAP domain profile.
Pca_1p02740
Pca_1p02750					IPR002893;IPR011990;IPR013083;IPR011016	Zinc finger, MYND-type;Tetratricopeptide-like helical domain superfamily;Zinc finger, RING/FYVE/PHD-type;Zinc finger, RING-CH-type	PF13424;PF01753;PF12906	Tetratricopeptide repeat;MYND finger;RING-variant domain	GO:0005515;GO:0008270			G3DSA:3.30.60.180;G3DSA:3.30.40.10;G3DSA:1.25.40.10		SSF144232;SSF48452			PS50865	Zinc finger MYND-type profile.
Pca_1p02760	EJK63068.1: hypothetical protein THAOC_16293 [Thalassiosira oceanica]	8.8e-209			IPR043129;IPR029047;IPR018181;IPR013126;IPR042050	ATPase, nucleotide binding domain;Heat shock protein 70kD, peptide-binding domain superfamily;Heat shock protein 70, conserved site;Heat shock protein 70 family;Endoplasmic reticulum chaperone BIP, nucleotide-binding domain	PF00012	Hsp70 protein		cd10241	HSPA5-like_NBD	G3DSA:3.90.640.10;G3DSA:2.60.34.10;G3DSA:3.30.420.40		SSF53067;SSF100920					PS00329;PS01036;PS00297	Heat shock hsp70 proteins family signature 2.;Heat shock hsp70 proteins family signature 3.;Heat shock hsp70 proteins family signature 1.
Pca_1p02770	PWU86076.1: hypothetical protein C4B63_133g1 [Trypanosoma cruzi]	3.8e-15
Pca_1p02780	XP_001416755.1: predicted protein [Ostreococcus lucimarinus CCE9901]	8.8e-142	K21843	tetratricopeptide repeat protein 7	IPR036378;IPR006575;IPR000782;IPR001650;IPR011709;IPR007502;IPR014001;IPR016135;IPR002464;IPR011545;IPR027417	FAS1 domain superfamily;RWD domain;FAS1 domain;Helicase, C-terminal;Domain of unknown function DUF1605;Helicase-associated domain;Helicase superfamily 1/2, ATP-binding domain;Ubiquitin-conjugating enzyme/RWD-like;DNA/RNA helicase, ATP-dependent, DEAH-box type, conserved site;DEAD/DEAH box helicase domain;P-loop containing nucleoside triphosphate hydrolase	PF07717;PF04408;PF00270;PF02469;PF00271	Oligonucleotide/oligosaccharide-binding (OB)-fold;Helicase associated domain (HA2);DEAD/DEAH box helicase;Fasciclin domain;Helicase conserved C-terminal domain	GO:0005515;GO:0004386;GO:0003676;GO:0005524	cd18791;cd17917	SF2_C_RHA;DEXHc_RHA-like	G3DSA:3.40.50.300;G3DSA:1.20.120.1080;G3DSA:2.30.180.10;G3DSA:3.10.110.10	SM00490;SM00847;SM00487;SM00554	SSF82153;SSF54495;SSF52540			PS50908;PS50213;PS51192;PS51194	RWD domain profile.;FAS1/BIgH3 domain profile.;Superfamilies 1 and 2 helicase ATP-binding type-1 domain profile.;Superfamilies 1 and 2 helicase C-terminal domain profile.	PS00690	DEAH-box subfamily ATP-dependent helicases signature.
Pca_1p02790	MAD26313.1: hypothetical protein [Verrucomicrobiales bacterium]	1.4e-06			IPR011990	Tetratricopeptide-like helical domain superfamily	PF13374;PF13424	Tetratricopeptide repeat;Tetratricopeptide repeat	GO:0005515			G3DSA:1.25.40.10		SSF48452
Pca_1p02800					IPR016024	Armadillo-type fold								SSF48371
Pca_1p02820
Pca_1p02830
Pca_1p02840	XP_009034722.1: hypothetical protein AURANDRAFT_61954 [Aureococcus anophagefferens]	1e-24
Pca_1p02850	TFJ86561.1: hypothetical protein NSK_002218 [Nannochloropsis salina CCMP1776]	9.1e-85			IPR014001;IPR041677;IPR041679;IPR027417	Helicase superfamily 1/2, ATP-binding domain;DNA2/NAM7 helicase, AAA domain;DNA2/NAM7 helicase-like, AAA domain;P-loop containing nucleoside triphosphate hydrolase	PF13086;PF13087	AAA domain;AAA domain		cd18808;cd18038	SF1_C_Upf1;DEXXQc_Helz-like	G3DSA:3.40.50.300	SM00487	SSF52540			PS51192	Superfamilies 1 and 2 helicase ATP-binding type-1 domain profile.
Pca_1p02860	KAG0569647.1: hypothetical protein KC19_6G104700 [Ceratodon purpureus]	8.5e-57			IPR036890;IPR024975	Histidine kinase/HSP90-like ATPase superfamily;Domain of unknown function DUF3883	PF13020	Domain of unknown function (DUF3883)		cd16927;cd09487	HATPase_Hsp90-like;SAM_superfamily	G3DSA:4.10.1060.10;G3DSA:3.30.565.10		SSF55874
Pca_1p02870	XP_009042595.1: hypothetical protein AURANDRAFT_68638, partial [Aureococcus anophagefferens]	6.8e-41			IPR036420	BRCT domain superfamily						G3DSA:3.30.460.10		SSF52113
Pca_1p02880	XP_009039353.1: hypothetical protein AURANDRAFT_66010 [Aureococcus anophagefferens]	9.2e-07
Pca_1p02900	EAT46959.1: AAEL001898-PA [Aedes aegypti]	9.5e-27			IPR004344;IPR041667;IPR013815;IPR003347	Tubulin-tyrosine ligase/Tubulin polyglutamylase;Cupin-like domain 8;ATP-grasp fold, subdomain 1;JmjC domain	PF13621;PF03133	Cupin-like domain;Tubulin-tyrosine ligase family	GO:0006464;GO:0005524			G3DSA:2.60.120.650;G3DSA:3.30.1490.20;G3DSA:3.30.470.20		SSF51197			PS51221;PS51184	TTL domain profile.;JmjC domain profile.
Pca_1p02910	WP_018159136.1: TylF/MycF family methyltransferase [Smaragdicoccus niigatensis]	9.2e-27	K05303-EC:2.1.1.-	O-methyltransferase	IPR008884	Macrocin-O-methyltransferase	PF05711	Macrocin-O-methyltransferase (TylF)				G3DSA:3.40.50.150
Pca_1p02920					IPR027417	P-loop containing nucleoside triphosphate hydrolase	PF13469	Sulfotransferase family						SSF52540
Pca_1p02930	GAX09222.1: hypothetical protein FisN_17Lu315 [Fistulifera solaris]	9.2e-54			IPR013057	Amino acid transporter, transmembrane domain	PF01490	Transmembrane amino acid transporter protein
Pca_1p02940	AIT70205.1: aspartate aminotransferase [Undaria pinnatifida]	8.2e-100			IPR004838;IPR015424;IPR015422;IPR004839;IPR015421	Aminotransferases, class-I, pyridoxal-phosphate-binding site;Pyridoxal phosphate-dependent transferase;Pyridoxal phosphate-dependent transferase domain 1;Aminotransferase, class I/classII;Pyridoxal phosphate-dependent transferase, major domain	PF00155	Aminotransferase class I and II	GO:0003824;GO:0009058;GO:0030170	cd00609	AAT_like	G3DSA:3.90.1150.10;G3DSA:3.40.640.10		SSF53383					PS00105	Aminotransferases class-I pyridoxal-phosphate attachment site.
Pca_1p02950	TMW56248.1: hypothetical protein Poli38472_008896 [Pythium oligandrum]	9.7e-64			IPR015422;IPR015424;IPR015421;IPR004839	Pyridoxal phosphate-dependent transferase domain 1;Pyridoxal phosphate-dependent transferase;Pyridoxal phosphate-dependent transferase, major domain;Aminotransferase, class I/classII	PF00155	Aminotransferase class I and II	GO:0003824;GO:0009058;GO:0030170			G3DSA:3.90.1150.10;G3DSA:3.40.640.10		SSF53383
Pca_1p02960
Pca_1p02970
Pca_1p02980	CBJ29256.1: hypothetical protein Esi_0140_0048 [Ectocarpus siliculosus]	2e-15
Pca_1p02990	CAB1098357.1: unnamed protein product [Ectocarpus sp. CCAP 1310/34]	9.1e-08			IPR016040;IPR036291	NAD(P)-binding domain;NAD(P)-binding domain superfamily	PF13460	NAD(P)H-binding				G3DSA:3.40.50.720		SSF51735
Pca_1p03000	XP_016915845.1: MATH and LRR domain-containing protein PFE0570w isoform X1 [Apis cerana]	9.1e-06			IPR003959;IPR027417	ATPase, AAA-type, core;P-loop containing nucleoside triphosphate hydrolase	PF00004	ATPase family associated with various cellular activities (AAA)	GO:0005524	cd00009	AAA	G3DSA:3.40.50.300		SSF52540
Pca_1p03010	WP_086511866.1: NAD-dependent protein deacetylase [Halomonas desiderata]	5.8e-58	K11414-EC:2.3.1.286	NAD+-dependent protein deacetylase sirtuin 4	IPR003000;IPR026591;IPR029035;IPR026590	Sirtuin family;Sirtuin, catalytic core small domain superfamily;DHS-like NAD/FAD-binding domain superfamily;Sirtuin family, catalytic core domain	PF02146	Sir2 family	GO:0070403			G3DSA:3.40.50.1220;G3DSA:3.30.1600.10		SSF52467			PS50305	Sirtuin catalytic domain profile.
Pca_1p03020	KAE8895656.1: putative 26S proteasome non-ATPase regulatory subunit 3 [Phytophthora fragariae]	9.2e-92	K03033	26S proteasome regulatory subunit N3	IPR036390;IPR000717;IPR013586	Winged helix DNA-binding domain superfamily;Proteasome component (PCI) domain;26S proteasome regulatory subunit, C-terminal	PF08375;PF01399	Proteasome regulatory subunit C-terminal;PCI domain	GO:0000502;GO:0030234;GO:0042176			G3DSA:1.25.40.570	SM00088;SM00753	SSF46785			PS50250	PCI domain profile.
Pca_1p03030	XP_002182470.1: predicted protein [Phaeodactylum tricornutum CCAP 1055/1]	9.5e-64	K18208-EC:1.6.3.5	renalase	IPR036188	FAD/NAD(P)-binding domain superfamily	PF13450	NAD(P)-binding Rossmann-like domain						SSF51905
Pca_1p03040	MBF0304520.1: Fe-S protein assembly co-chaperone HscB [Alphaproteobacteria bacterium]	9.8e-20	K04082	molecular chaperone HscB	IPR004640;IPR036386;IPR036869;IPR001623;IPR009073	Co-chaperone Hsc20;HscB, C-terminal domain superfamily;Chaperone J-domain superfamily;DnaJ domain;Co-chaperone HscB, C-terminal oligomerisation domain	PF07743	HSCB C-terminal oligomerisation domain	GO:0001671;GO:0051087;GO:0097428;GO:0051259	cd06257	DnaJ	G3DSA:1.20.1280.20;G3DSA:1.10.287.110	SM00271	SSF46565;SSF47144	TIGR00714	hscB: Fe-S protein assembly co-chaperone HscB	PS50076	dnaJ domain profile.
Pca_1p03050
Pca_1p03060														SSF57997
Pca_1p03070					IPR036719	Neurotransmitter-gated ion-channel transmembrane domain superfamily			GO:0006811;GO:0016021	cd19050	LGIC_TM_bact			SSF90112
Pca_1p03080	CEL98483.1: unnamed protein product [Vitrella brassicaformis CCMP3155]	6.2e-56	K03217K03648-EC:3.2.2.27	YidC/Oxa1 family membrane protein insertaseuracil-DNA glycosylase	IPR001708;IPR036895;IPR028055	Membrane insertase YidC/ALB3/OXA1/COX18;Uracil-DNA glycosylase-like domain superfamily;Membrane insertase YidC/Oxa1, C-terminal	PF02096	60Kd inner membrane protein	GO:0016021;GO:0032977			G3DSA:3.40.470.10		SSF52141	TIGR03592	yidC_oxa1_cterm: membrane protein insertase, YidC/Oxa1 family
Pca_1p03090	OLP81195.1: Dynamin-related protein 5A [Symbiodinium microadriaticum]	1.5e-07
Pca_1p03100	MBA4158894.1: bifunctional folylpolyglutamate synthase/dihydrofolate synthase [Gemmatimonadetes bacterium]	9.6e-37			IPR036565;IPR036615;IPR004101;IPR001645	Mur-like, catalytic domain superfamily;Mur ligase, C-terminal domain superfamily;Mur ligase, C-terminal;Folylpolyglutamate synthetase	PF02875	Mur ligase family, glutamate ligase domain	GO:0005524;GO:0009058;GO:0016874;GO:0004326;GO:0009396			G3DSA:3.90.190.20;G3DSA:3.40.1190.10		SSF53623;SSF53244	TIGR01499	folC: bifunctional protein FolC
Pca_1p03110	XP_009035623.1: hypothetical protein AURANDRAFT_63235 [Aureococcus anophagefferens]	1.1e-09
Pca_1p03120					IPR036770;IPR020683;IPR002110	Ankyrin repeat-containing domain superfamily;Ankyrin repeat-containing domain;Ankyrin repeat			GO:0005515			G3DSA:1.25.40.20	SM00248	SSF48403			PS50297	Ankyrin repeat region circular profile.
Pca_1p03130	KAF0734795.1: hypothetical protein Ae201684_008643 [Aphanomyces euteiches]	8e-28			IPR012919;IPR008979	SUN domain;Galactose-binding-like domain superfamily	PF07738	Sad1 / UNC-like C-terminal				G3DSA:2.60.120.260		SSF49785			PS51469	SUN domain profile.
Pca_1p03140					IPR002110;IPR036770	Ankyrin repeat;Ankyrin repeat-containing domain superfamily	PF00023	Ankyrin repeat	GO:0005515			G3DSA:1.25.40.20	SM00248	SSF48403
Pca_1p03150	XP_019628603.1: PREDICTED: glucuronokinase 1-like [Branchiostoma belcheri]	9.9e-163	K16190-EC:2.7.1.43	glucuronokinase	IPR029044;IPR013750;IPR005835;IPR036554;IPR006204;IPR020568	Nucleotide-diphospho-sugar transferases;GHMP kinase, C-terminal domain;Nucleotidyl transferase domain;GHMP kinase, C-terminal domain superfamily;GHMP kinase N-terminal domain;Ribosomal protein S5 domain 2-type fold	PF08544;PF00483;PF00288	GHMP kinases C terminal;Nucleotidyl transferase;GHMP kinases N terminal domain	GO:0009058;GO:0016779;GO:0005524			G3DSA:3.30.230.120;G3DSA:3.90.550.10		SSF53448;SSF55060;SSF54211
Pca_1p03160	PHU09586.1: U-box domain-containing protein 33 [Capsicum chinense]	8e-15	K06867	uncharacterized protein	IPR002110;IPR003613;IPR013083;IPR020683;IPR036770	Ankyrin repeat;U box domain;Zinc finger, RING/FYVE/PHD-type;Ankyrin repeat-containing domain;Ankyrin repeat-containing domain superfamily	PF13637;PF12796;PF04564	Ankyrin repeats (many copies);Ankyrin repeats (3 copies);U-box domain	GO:0005515;GO:0004842;GO:0016567	cd16655	RING-Ubox_WDSUB1_like	G3DSA:3.30.40.10;G3DSA:1.25.40.960;G3DSA:1.25.40.20	SM00504;SM00248	SSF57850;SSF48403			PS50088;PS51698;PS50297	Ankyrin repeat profile.;U-box domain profile.;Ankyrin repeat region circular profile.
Pca_1p03170	XP_031730745.1: proteasome subunit beta type-2 [Anarrhichthys ocellatus]	8.5e-18	K02734-EC:3.4.25.1	20S proteasome subunit beta 4	IPR001353;IPR029055	Proteasome, subunit alpha/beta;Nucleophile aminohydrolases, N-terminal	PF00227	Proteasome subunit	GO:0004298;GO:0005839;GO:0051603			G3DSA:3.60.20.10		SSF56235
Pca_1p03180	MBI3003201.1: spondin domain-containing protein [candidate division NC10 bacterium]	9.7e-26			IPR009465;IPR038678	Spondin, N-terminal;Spondin, N-terminal domain superfamily	PF06468	Spondin_N				G3DSA:2.60.40.2130					PS51020	Spondin domain profile.
Pca_1p03200
Pca_1p03220	XP_013763060.1: lysosomal protective protein chain [Thecamonas trahens ATCC 50062]	9.4e-73			IPR029058;IPR001563;IPR018202	Alpha/Beta hydrolase fold;Peptidase S10, serine carboxypeptidase;Serine carboxypeptidase, serine active site	PF00450	Serine carboxypeptidase	GO:0004185;GO:0006508			G3DSA:3.40.50.1820		SSF53474					PS00131	Serine carboxypeptidases, serine active site.
Pca_1p03230
Pca_1p03240	KJK90607.1: hypothetical protein H633G_05515 [Metarhizium anisopliae BRIP 53284]	9.9e-16	K13348	protein Mpv17	IPR007248	Mpv17/PMP22	PF04117	Mpv17 / PMP22 family	GO:0016021
Pca_1p03250	2WBE_C: Kinesin-5-Tubulin Complex with AMPPNP [Drosophila melanogaster]	9.8e-46			IPR036961;IPR001752;IPR027417	Kinesin motor domain superfamily;Kinesin motor domain;P-loop containing nucleoside triphosphate hydrolase	PF00225	Kinesin motor domain	GO:0003777;GO:0005524;GO:0007018;GO:0008017	cd00106	KISc	G3DSA:3.40.850.10	SM00129	SSF52540			PS50067	Kinesin motor domain profile.
Pca_1p03260
Pca_1p03270	XP_009039294.1: hypothetical protein AURANDRAFT_72086 [Aureococcus anophagefferens]	2e-239			IPR011050	Pectin lyase fold/virulence factor								SSF51126
Pca_1p03280	KAF6716815.1: Histone acetyltransferase KAT8 [Oryzias melastigma]	8.4e-68			IPR036388;IPR002717;IPR016197;IPR040706;IPR016181;IPR025995	Winged helix-like DNA-binding domain superfamily;Histone acetyltransferase domain, MYST-type;Chromo-like domain superfamily;MYST, zinc finger domain;Acyl-CoA N-acyltransferase;RNA binding activity-knot of a chromodomain	PF01853;PF17772;PF11717	MOZ/SAS family;MYST family zinc finger domain;RNA binding activity-knot of a chromodomain	GO:0004402;GO:0006355;GO:0016573	cd18984	CBD_MOF_like	G3DSA:1.10.10.10;G3DSA:2.30.30.140;G3DSA:3.30.60.60;G3DSA:3.40.630.30		SSF54160;SSF55729			PS51726	MYST-type histone acetyltransferase (HAT) domain profile.
Pca_1p03290	XP_009038378.1: hypothetical protein AURANDRAFT_71864 [Aureococcus anophagefferens]	1.4e-10			IPR013083;IPR011990;IPR011016	Zinc finger, RING/FYVE/PHD-type;Tetratricopeptide-like helical domain superfamily;Zinc finger, RING-CH-type	PF13424;PF12906	Tetratricopeptide repeat;RING-variant domain	GO:0005515;GO:0008270			G3DSA:3.30.40.10;G3DSA:1.25.40.10		SSF48452
Pca_1p03300	RAW24602.1: hypothetical protein PC110_g18967 [Phytophthora cactorum]	9.3e-48	K21768	tubulin-specific chaperone E	IPR036859;IPR000938;IPR032675;IPR000626;IPR029071	CAP Gly-rich domain superfamily;CAP Gly-rich domain;Leucine-rich repeat domain superfamily;Ubiquitin-like domain;Ubiquitin-like domain superfamily	PF01302;PF14560	CAP-Gly domain;Ubiquitin-like domain	GO:0005515	cd17044	Ubl_TBCE	G3DSA:2.30.30.190;G3DSA:3.80.10.10;G3DSA:3.10.20.90	SM01052	SSF52058;SSF74924;SSF54236
Pca_1p03310	XP_004135336.1: U5 small nuclear ribonucleoprotein 40 kDa protein [Cucumis sativus]	8.3e-71	K12857	Prp8 binding protein	IPR015943;IPR017986;IPR020472;IPR001680;IPR036322;IPR019775	WD40/YVTN repeat-like-containing domain superfamily;WD40-repeat-containing domain;G-protein beta WD-40 repeat;WD40 repeat;WD40-repeat-containing domain superfamily;WD40 repeat, conserved site	PF00400	WD domain, G-beta repeat	GO:0005515	cd00200	WD40	G3DSA:2.130.10.10	SM00320	SSF50978			PS50294;PS50082	Trp-Asp (WD) repeats circular profile.;Trp-Asp (WD) repeats profile.	PS00678	Trp-Asp (WD) repeats signature.
Pca_1p03330	KOO30176.1: hypothetical protein Ctob_007391, partial [Chrysochromulina tobinii]	6.4e-29			IPR025333	Protein of unknown function DUF4239	PF14023	Protein of unknown function (DUF4239)
Pca_1p03340	XP_009033214.1: hypothetical protein AURANDRAFT_61470 [Aureococcus anophagefferens]	2.3e-06			IPR018247;IPR002048;IPR011992	EF-Hand 1, calcium-binding site;EF-hand domain;EF-hand domain pair	PF13499;PF13833	EF-hand domain pair;EF-hand domain pair	GO:0005509			G3DSA:1.10.238.10	SM00054	SSF47473			PS50222	EF-hand calcium-binding domain profile.	PS00018	EF-hand calcium-binding domain.
Pca_1p03350	XP_028836728.1: sulfotransferase family cytosolic 2B member 1-like [Denticeps clupeoides]	9.9e-10			IPR000863;IPR027417	Sulfotransferase domain;P-loop containing nucleoside triphosphate hydrolase	PF00685	Sulfotransferase domain	GO:0008146			G3DSA:3.40.50.300		SSF52540
Pca_1p03360					IPR032675	Leucine-rich repeat domain superfamily						G3DSA:3.80.10.10		SSF52047
Pca_1p03370	KOO26207.1: hypothetical protein Ctob_000163 [Chrysochromulina tobinii]	1.1e-08			IPR026317	Protein C10	PF14974	Protein C10
Pca_1p03380	CEL91933.1: unnamed protein product [Vitrella brassicaformis CCMP3155]	9e-08			IPR013026;IPR019734;IPR011990	Tetratricopeptide repeat-containing domain;Tetratricopeptide repeat;Tetratricopeptide-like helical domain superfamily			GO:0005515			G3DSA:1.25.40.10	SM00028	SSF48452			PS50293;PS50005	TPR repeat region circular profile.;TPR repeat profile.
Pca_1p03390	XP_005762258.1: hypothetical protein EMIHUDRAFT_216447 [Emiliania huxleyi CCMP1516]	5.6e-22			IPR036691	Endonuclease/exonuclease/phosphatase superfamily								SSF56219			PS51257	Prokaryotic membrane lipoprotein lipid attachment site profile.
Pca_1p03400	GAY02773.1: Hypothetical protein PINS_010607 [Pythium insidiosum]	7.6e-15			IPR000626;IPR029071;IPR022617	Ubiquitin-like domain;Ubiquitin-like domain superfamily;Rad60/SUMO-like domain	PF11976	Ubiquitin-2 like Rad60 SUMO-like	GO:0005515	cd16116;cd17039	Ubl_Smt3_like;Ubl_ubiquitin_like	G3DSA:3.10.20.90	SM00213	SSF54236			PS50053	Ubiquitin domain profile.
Pca_1p03410	XP_009034522.1: hypothetical protein AURANDRAFT_62310 [Aureococcus anophagefferens]	2.8e-59			IPR023214;IPR004274;IPR036412	HAD superfamily;FCP1 homology domain;HAD-like superfamily	PF03031	NLI interacting factor-like phosphatase				G3DSA:3.40.50.1000		SSF56784
Pca_1p03420	XP_002184189.1: predicted protein, partial [Phaeodactylum tricornutum CCAP 1055/1]	9.5e-95	K07562	nonsense-mediated mRNA decay protein 3	IPR007064	Nmd3, N-terminal	PF04981	NMD3 family
Pca_1p03430	OLQ04104.1: Protein URA2 [Symbiodinium microadriaticum]	4.8e-31
Pca_1p03440	MAF10501.1: alpha-galactosidase [Candidatus Poribacteria bacterium]	9e-70
Pca_1p03450	ETL93796.1: hypothetical protein L917_08122 [Phytophthora parasitica]	9.7e-213	K16474	intraflagellar transport protein 88	IPR011990;IPR013026;IPR019734	Tetratricopeptide-like helical domain superfamily;Tetratricopeptide repeat-containing domain;Tetratricopeptide repeat	PF13176;PF13181	Tetratricopeptide repeat;Tetratricopeptide repeat	GO:0005515			G3DSA:1.25.40.10	SM00028	SSF48452			PS50293;PS50005	TPR repeat region circular profile.;TPR repeat profile.
Pca_1p03460	WP_007708316.1: aspartyl/asparaginyl beta-hydroxylase domain-containing protein [Sphingobium sp. AP49]	9.3e-13	K15032	mTERF domain-containing protein, mitochondrial	IPR038538;IPR007803;IPR003690;IPR027443	MTERF superfamily, mitochondrial/chloroplastic;Aspartyl/asparaginy/proline hydroxylase;Transcription termination factor, mitochondrial/chloroplastic;Isopenicillin N synthase-like	PF05118;PF02536	Aspartyl/Asparaginyl beta-hydroxylase;mTERF	GO:0018193;GO:0003690;GO:0006355			G3DSA:1.25.70.10;G3DSA:2.60.120.330	SM00733	SSF51197
Pca_1p03470	XP_033736401.1: LOW QUALITY PROTEIN: calmodulin-like protein 12 [Pecten maximus]	9e-14			IPR002048;IPR011992	EF-hand domain;EF-hand domain pair	PF13499	EF-hand domain pair	GO:0005509	cd00051	EFh	G3DSA:1.10.238.10	SM00054	SSF47473			PS50222	EF-hand calcium-binding domain profile.
Pca_1p03480
Pca_1p03490	WP_049926348.1: GTP-binding protein [Halopiger goleimassiliensis]	8e-27			IPR011629;IPR036627;IPR027417;IPR003495	Cobalamin (vitamin B12) biosynthesis CobW-like, C-terminal;CobW-like, C-terminal domain superfamily;P-loop containing nucleoside triphosphate hydrolase;CobW/HypB/UreG, nucleotide-binding domain	PF02492;PF07683	CobW/HypB/UreG, nucleotide-binding domain;Cobalamin synthesis protein cobW C-terminal domain		cd03112	CobW-like	G3DSA:3.30.1220.10	SM00833	SSF90002;SSF52540
Pca_1p03500	GHP03772.1: hypothetical protein PPROV_000252700 [Pycnococcus provasolii]	9.4e-13			IPR000182;IPR016181	GNAT domain;Acyl-CoA N-acyltransferase	PF00583	Acetyltransferase (GNAT) family	GO:0008080	cd04301	NAT_SF	G3DSA:3.40.630.30		SSF55729			PS51186	Gcn5-related N-acetyltransferase (GNAT) domain profile.
Pca_1p03510	KAA0149572.1: hypothetical protein FNF28_07344 [Cafeteria roenbergensis]	9e-14			IPR000182;IPR016181	GNAT domain;Acyl-CoA N-acyltransferase	PF00583	Acetyltransferase (GNAT) family	GO:0008080	cd04301	NAT_SF	G3DSA:3.40.630.30		SSF55729			PS51186	Gcn5-related N-acetyltransferase (GNAT) domain profile.
Pca_1p03520	OEU19728.1: hypothetical protein FRACYDRAFT_235784 [Fragilariopsis cylindrus CCMP1102]	2.6e-20
Pca_1p03530					IPR001251;IPR036865	CRAL-TRIO lipid binding domain;CRAL-TRIO lipid binding domain superfamily	PF00650	CRAL/TRIO domain				G3DSA:3.40.525.10		SSF52087
Pca_1p03540	XP_009038822.1: hypothetical protein AURANDRAFT_65479 [Aureococcus anophagefferens]	4.8e-44	K15032	mTERF domain-containing protein, mitochondrial	IPR003690;IPR038538	Transcription termination factor, mitochondrial/chloroplastic;MTERF superfamily, mitochondrial/chloroplastic	PF02536	mTERF	GO:0003690;GO:0006355			G3DSA:1.25.70.10	SM00733
Pca_1p03550	RQM10522.1: hypothetical protein B5M09_010083 [Aphanomyces astaci]	9.1e-19
Pca_1p03560	VEU36297.1: unnamed protein product [Pseudo-nitzschia multistriata]	9.2e-20			IPR037103;IPR011719	Tubulin/FtsZ, C-terminal domain superfamily;Conserved hypothetical protein CHP02058	PF09585	Conserved hypothetical protein (Lin0512_fam)				G3DSA:3.30.1330.20			TIGR02058	lin0512_fam: conserved hypothetical protein
Pca_1p03570	TFJ86082.1: hypothetical protein NSK_002902 [Nannochloropsis salina CCMP1776]	9e-52	K01953-EC:6.3.5.4	asparagine synthase (glutamine-hydrolysing)	IPR029055;IPR014729;IPR001962	Nucleophile aminohydrolases, N-terminal;Rossmann-like alpha/beta/alpha sandwich fold;Asparagine synthase	PF00733	Asparagine synthase	GO:0004066;GO:0006529	cd01991	Asn_Synthase_B_C	G3DSA:3.40.50.620		SSF56235;SSF52402
Pca_1p03580					IPR001202;IPR032710;IPR036020	WW domain;NTF2-like domain superfamily;WW domain superfamily	PF00397	WW domain	GO:0005515	cd00201	WW	G3DSA:3.10.450.50;G3DSA:2.20.70.10	SM00456	SSF54427;SSF51045			PS50020	WW/rsp5/WWP domain profile.	PS01159	WW/rsp5/WWP domain signature.
Pca_1p03590	XP_009034702.1: hypothetical protein AURANDRAFT_70983 [Aureococcus anophagefferens]	2.2e-39			IPR036497;IPR014830	Glycolipid transfer protein superfamily;Glycolipid transfer protein domain	PF08718	Glycolipid transfer protein (GLTP)	GO:0005737;GO:0120009;GO:0120013			G3DSA:1.10.3520.10		SSF110004
Pca_1p03600	CEP02562.1: hypothetical protein PBRA_009146 [Plasmodiophora brassicae]	8e-13			IPR036770;IPR003347;IPR020683	Ankyrin repeat-containing domain superfamily;JmjC domain;Ankyrin repeat-containing domain						G3DSA:1.25.40.20;G3DSA:2.60.120.650		SSF48403;SSF51197			PS51184;PS50297	JmjC domain profile.;Ankyrin repeat region circular profile.
Pca_1p03610
Pca_1p03620	NLJ45090.1: DUF4392 domain-containing protein [Treponema sp.]	8.7e-20	K22210-EC:4.2.1.48	D-glutamate cyclase	IPR025504	Domain of unknown function DUF4392	PF14336	Domain of unknown function (DUF4392)
Pca_1p03630
Pca_1p03640	XP_005819111.1: hypothetical protein GUITHDRAFT_121693 [Guillardia theta CCMP2712]	8.3e-12			IPR004859	Putative 5-3 exonuclease	PF03159	XRN 5'-3' exonuclease N-terminus	GO:0003676;GO:0004527	cd18673	PIN_XRN1-2-like	G3DSA:3.40.50.12390
Pca_1p03650	GHP02910.1: hypothetical protein PPROV_000166500 [Pycnococcus provasolii]	6e-30			IPR001611;IPR000719;IPR017441;IPR003591;IPR025875;IPR032675;IPR011009	Leucine-rich repeat;Protein kinase domain;Protein kinase, ATP binding site;Leucine-rich repeat, typical subtype;Leucine rich repeat 4;Leucine-rich repeat domain superfamily;Protein kinase-like domain superfamily	PF00069;PF12799;PF13855	Protein kinase domain;Leucine Rich repeats (2 copies);Leucine rich repeat	GO:0005515;GO:0004672;GO:0005524;GO:0006468	cd00180	PKc	G3DSA:3.30.200.20;G3DSA:1.10.510.10;G3DSA:3.80.10.10	SM00369	SSF52058;SSF56112			PS51450;PS50011	Leucine-rich repeat profile.;Protein kinase domain profile.	PS00107	Protein kinases ATP-binding region signature.
Pca_1p03660	XP_020620686.1: transmembrane protein 65-like [Orbicella faveolata]	8.3e-18			IPR019537;IPR018247	Transmembrane protein 65;EF-Hand 1, calcium-binding site	PF10507	Transmembrane protein 65											PS00018	EF-hand calcium-binding domain.
Pca_1p03670	WP_056735635.1: co-chaperone YbbN [Phenylobacterium sp. Root700]	9.2e-22			IPR013766;IPR036249;IPR011990	Thioredoxin domain;Thioredoxin-like superfamily;Tetratricopeptide-like helical domain superfamily	PF00085;PF14561	Thioredoxin;Tetratricopeptide repeat	GO:0045454;GO:0005515	cd02947	TRX_family	G3DSA:3.40.30.10;G3DSA:1.25.40.10		SSF52833			PS51352	Thioredoxin domain profile.
Pca_1p03680	GAX12170.1: hypothetical protein FisN_1Hh095 [Fistulifera solaris]	9e-71			IPR032801	Peroxiredoxin-like 2A/B/C	PF13911	AhpC/TSA antioxidant enzyme	GO:0055114
Pca_1p03690	EJK46816.1: hypothetical protein THAOC_34499 [Thalassiosira oceanica]	9.8e-22			IPR000719;IPR011009	Protein kinase domain;Protein kinase-like domain superfamily	PF00069	Protein kinase domain	GO:0004672;GO:0005524;GO:0006468			G3DSA:1.10.510.10;G3DSA:3.30.200.20	SM00220	SSF56112			PS50011	Protein kinase domain profile.
Pca_1p03700	ETK71439.1: hypothetical protein L915_21320 [Phytophthora parasitica]	0	K03164-EC:5.6.2.2	DNA topoisomerase II	IPR020568;IPR002205;IPR013758;IPR013506;IPR001154;IPR006171;IPR013759;IPR003594;IPR018522;IPR014721;IPR001241;IPR036890;IPR034157;IPR031660;IPR013760;IPR013757	Ribosomal protein S5 domain 2-type fold;DNA topoisomerase, type IIA, subunit A/C-terminal;DNA topoisomerase, type IIA, subunit A/ C-terminal, alpha-beta;DNA topoisomerase, type IIA, subunit B, domain 2;DNA topoisomerase II, eukaryotic-type;TOPRIM domain;DNA topoisomerase, type IIA, subunit B, C-terminal;Histidine kinase/HSP90-like ATPase;DNA topoisomerase, type IIA, conserved site;Ribosomal prote…	PF00521;PF00204;PF01751;PF02518;PF16898	DNA gyrase/topoisomerase IV, subunit A;DNA gyrase B;Toprim domain;Histidine kinase-, DNA gyrase B-, and HSP90-like ATPase;C-terminal associated domain of TOPRIM	GO:0003677;GO:0003918;GO:0005524;GO:0006265;GO:0006259	cd03481;cd16930;cd03365	TopoIIA_Trans_ScTopoIIA;HATPase_TopII-like;TOPRIM_TopoIIA	G3DSA:3.90.199.10;G3DSA:3.30.1490.30;G3DSA:3.40.50.670;G3DSA:3.30.230.10;G3DSA:3.30.1360.40;G3DSA:3.30.565.10;G3DSA:1.10.268.10	SM00434;SM00387;SM00433	SSF54211;SSF55874;SSF56719			PS50880	Toprim domain profile.	PS00177	DNA topoisomerase II signature.
Pca_1p03710
Pca_1p03720
Pca_1p03730	TNF32241.1: N-acylneuraminate cytidylyltransferase [Deltaproteobacteria bacterium]	9.8e-47	K21749-EC:2.7.7.43 2.7.7.92	N-acylneuraminate/3-deoxy-D-glycero-D-galacto-nononate cytidylyltransferase	IPR029044;IPR003329	Nucleotide-diphospho-sugar transferases;Acylneuraminate cytidylyltransferase	PF02348	Cytidylyltransferase		cd02513	CMP-NeuAc_Synthase	G3DSA:3.90.550.10		SSF53448
Pca_1p03740	XP_002176414.1: predicted protein [Phaeodactylum tricornutum CCAP 1055/1]	4.5e-17
Pca_1p03750	OWZ15989.1: hypothetical protein PHMEG_00010271 [Phytophthora megakarya]	9.6e-20	K18726	FAS-associated factor 2	IPR001012;IPR029071;IPR036249;IPR006577	UBX domain;Ubiquitin-like domain superfamily;Thioredoxin-like superfamily;UAS	PF00789	UBX domain	GO:0005515	cd01767;cd06503	UBX;ATP-synt_Fo_b	G3DSA:3.10.20.90;G3DSA:3.40.30.10	SM00166;SM00594	SSF54236;SSF52833			PS50033	UBX domain profile.
Pca_1p03760	XP_009035773.1: hypothetical protein AURANDRAFT_71361 [Aureococcus anophagefferens]	6.2e-99	K23788-EC:2.3.2.27K14685	transmembrane E3 ubiquitin-protein ligasesolute carrier family 40 (iron-regulated transporter), member 1	IPR036259;IPR009716	MFS transporter superfamily;Ferroportin-1	PF06963	Ferroportin1 (FPN1)	GO:0005381;GO:0016021;GO:0034755	cd17480	MFS_SLC40A1_like	G3DSA:1.20.1250.20		SSF103473
Pca_1p03770	XP_009034699.1: hypothetical protein AURANDRAFT_62000 [Aureococcus anophagefferens]	8.6e-113			IPR008775	Phytanoyl-CoA dioxygenase	PF05721	Phytanoyl-CoA dioxygenase (PhyH)				G3DSA:2.60.120.620		SSF51197
Pca_1p03780					IPR002110;IPR020683;IPR036770	Ankyrin repeat;Ankyrin repeat-containing domain;Ankyrin repeat-containing domain superfamily	PF12796;PF13857	Ankyrin repeats (3 copies);Ankyrin repeats (many copies)	GO:0005515			G3DSA:1.25.40.20	SM00248	SSF48403			PS50088;PS50297	Ankyrin repeat profile.;Ankyrin repeat region circular profile.
Pca_1p03790	KUG01348.1: Paired amphipathic helix protein Sin3a [Phytophthora nicotianae]	4.6e-12			IPR003822;IPR036600;IPR005123	Paired amphipathic helix;Paired amphipathic helix superfamily;Oxoglutarate/iron-dependent dioxygenase	PF02671	Paired amphipathic helix repeat	GO:0006355;GO:0016491;GO:0055114			G3DSA:1.20.1160.11		SSF47762			PS51471;PS51477	Fe(2+) 2-oxoglutarate dioxygenase domain profile.;PAH domain profile.
Pca_1p03800	WP_096302015.1: adenosylmethionine--8-amino-7-oxononanoate transaminase [Jatrophihabitans sp. GAS493]	8.7e-127	K00833-EC:2.6.1.62	adenosylmethionine---8-amino-7-oxononanoate aminotransferase	IPR005814;IPR015421;IPR015424;IPR005815;IPR015422	Aminotransferase class-III;Pyridoxal phosphate-dependent transferase, major domain;Pyridoxal phosphate-dependent transferase;Adenosylmethionine--8-amino-7-oxononanoate aminotransferase BioA;Pyridoxal phosphate-dependent transferase domain 1	PF00202	Aminotransferase class-III	GO:0008483;GO:0030170;GO:0003824;GO:0004015;GO:0009102	cd00610	OAT_like	G3DSA:3.40.640.10;G3DSA:3.90.1150.10		SSF53383	TIGR00508	bioA: adenosylmethionine-8-amino-7-oxononanoate transaminase			PS00600	Aminotransferases class-III pyridoxal-phosphate attachment site.
Pca_1p03810
Pca_1p03820	WP_083620133.1: hypothetical protein [Planktothrix serta]	7.6e-06
Pca_1p03830
Pca_1p03840					IPR002048;IPR018247;IPR011992	EF-hand domain;EF-Hand 1, calcium-binding site;EF-hand domain pair	PF13202	EF hand	GO:0005509			G3DSA:1.10.238.10	SM00054	SSF47473			PS50222	EF-hand calcium-binding domain profile.	PS00018	EF-hand calcium-binding domain.
Pca_1p03860	CBJ32010.1: conserved unknown protein [Ectocarpus siliculosus]	8.2e-81	K14797	essential nuclear protein 1	IPR007955	Bystin	PF05291	Bystin
Pca_1p03870	XP_009529464.1: phosphatidylinositol 3 and 4-kinase-like protein [Phytophthora sojae]	7.7e-108			IPR001263;IPR042236;IPR000595;IPR016024;IPR000403;IPR018490;IPR018936;IPR036940;IPR014710;IPR011009	Phosphoinositide 3-kinase, accessory (PIK) domain;Phosphoinositide 3-kinase, accessory (PIK) domain superfamily;Cyclic nucleotide-binding domain;Armadillo-type fold;Phosphatidylinositol 3-/4-kinase, catalytic domain;Cyclic nucleotide-binding-like;Phosphatidylinositol 3/4-kinase, conserved site;Phosphatidylinositol 3-/4-kinase, catalytic domain superfamily;RmlC-like jelly roll fold;Protein kinase-…	PF00613;PF00454;PF00027	Phosphoinositide 3-kinase family, accessory domain (PIK domain);Phosphatidylinositol 3- and 4-kinase;Cyclic nucleotide-binding domain	GO:0016301	cd00038	CAP_ED	G3DSA:1.25.40.70;G3DSA:3.30.1010.10;G3DSA:1.10.1070.11;G3DSA:2.60.120.10	SM00100;SM00145;SM00146	SSF48371;SSF51206;SSF56112			PS51545;PS50042;PS50290	PIK helical domain profile.;cAMP/cGMP binding motif profile.;Phosphatidylinositol 3- and 4-kinases family profile.	PS00915	Phosphatidylinositol 3- and 4-kinases signature 1.
Pca_1p03880	XP_009034688.1: hypothetical protein AURANDRAFT_22311, partial [Aureococcus anophagefferens]	9.2e-115	K18953	factor associated with neutral sphingomyelinase activation	IPR001680;IPR036372;IPR000409;IPR004182;IPR023362;IPR015943;IPR017986;IPR036322;IPR019775	WD40 repeat;BEACH domain superfamily;BEACH domain;GRAM domain;PH-BEACH domain;WD40/YVTN repeat-like-containing domain superfamily;WD40-repeat-containing domain;WD40-repeat-containing domain superfamily;WD40 repeat, conserved site	PF00400;PF02893;PF02138	WD domain, G-beta repeat;GRAM domain;Beige/BEACH domain	GO:0005515	cd06071	Beach	G3DSA:1.10.1540.10;G3DSA:2.130.10.10	SM01026;SM00320	SSF50729;SSF81837;SSF50978			PS51783;PS50197;PS50294;PS50082	BEACH-type PH domain profile.;BEACH domain profile.;Trp-Asp (WD) repeats circular profile.;Trp-Asp (WD) repeats profile.	PS00678	Trp-Asp (WD) repeats signature.
Pca_1p03890	MXX28492.1: fructose bisphosphate aldolase [Gammaproteobacteria bacterium]	9.7e-80	K01623-EC:4.1.2.13	fructose-bisphosphate aldolase, class I	IPR000741;IPR013785	Fructose-bisphosphate aldolase, class-I;Aldolase-type TIM barrel	PF00274	Fructose-bisphosphate aldolase class-I	GO:0004332;GO:0006096;GO:0003824			G3DSA:3.20.20.70		SSF51569
Pca_1p03900	CCA26533.1: conserved hypothetical protein [Albugo laibachii Nc14]	9.2e-08
Pca_1p03910	GBG30826.1: DnaJ-like subfamily C member 7-like [Hondaea fermentalgiana]	2.6e-25			IPR013026;IPR011990;IPR036869;IPR001623;IPR019734	Tetratricopeptide repeat-containing domain;Tetratricopeptide-like helical domain superfamily;Chaperone J-domain superfamily;DnaJ domain;Tetratricopeptide repeat	PF00226	DnaJ domain	GO:0005515	cd06257	DnaJ	G3DSA:1.25.40.10;G3DSA:1.10.287.110	SM00271;SM00028	SSF48452;SSF46565			PS50293;PS50076	TPR repeat region circular profile.;dnaJ domain profile.
Pca_1p03920	KAE8905408.1: hypothetical protein PF003_g10686 [Phytophthora fragariae]	9e-38			IPR035959;IPR013813	RutC-like superfamily;Endoribonuclease L-PSP/chorismate mutase-like	PF14588	YjgF/chorismate_mutase-like, putative endoribonuclease		cd02199	YjgF_YER057c_UK114_like_1	G3DSA:3.30.1330.40		SSF55298
Pca_1p03930	ETI44062.1: hypothetical protein F443_11192 [Phytophthora parasitica P1569]	0	K10408	dynein heavy chain, axonemal	IPR027417;IPR041228;IPR042228;IPR024317;IPR042219;IPR024743;IPR035706;IPR013602;IPR041658;IPR041589;IPR041466;IPR035699;IPR004273;IPR042222;IPR043157	P-loop containing nucleoside triphosphate hydrolase;Dynein heavy chain, C-terminal domain;Dynein heavy chain, domain 2, C-terminal;Dynein heavy chain, AAA module D4;Dynein heavy chain AAA lid domain superfamily;Dynein heavy chain, coiled coil stalk;Dynein heavy chain, ATP-binding dynein motor region;Dynein heavy chain, domain-2;Dynein heavy chain AAA lid domain;Dynein heavy chain 3, AAA+ lid doma…	PF18199;PF12780;PF12777;PF12781;PF08393;PF18198;PF17857;PF17852;PF12774;PF03028;PF12775	Dynein heavy chain C-terminal domain;P-loop containing dynein motor region D4;Microtubule-binding stalk of dynein motor;ATP-binding dynein motor region;Dynein heavy chain, N-terminal region 2;Dynein heavy chain AAA lid domain;AAA+ lid domain;Dynein heavy chain AAA lid domain;Hydrolytic ATP binding site of dynein motor region;Dynein heavy chain region D6 P-loop domain;P-loop containing dynein moto…	GO:0005524;GO:0003777;GO:0007018;GO:0030286			G3DSA:3.40.50.300;G3DSA:1.20.920.30;G3DSA:3.20.180.20;G3DSA:1.20.920.20;G3DSA:1.20.1270.280;G3DSA:3.40.50.11510;G3DSA:1.10.8.720;G3DSA:1.20.58.1120;G3DSA:1.20.140.100;G3DSA:1.10.8.710;G3DSA:1.10.8.1220		SSF52540
Pca_1p03950	GET87436.1: chitinase [Leishmania tarentolae]	9.9e-32	K01183-EC:3.2.1.14	chitinase	IPR001223;IPR011583;IPR017853	Glycoside hydrolase family 18, catalytic domain;Chitinase II;Glycoside hydrolase superfamily	PF00704	Glycosyl hydrolases family 18	GO:0005975;GO:0008061			G3DSA:3.40.5.30;G3DSA:3.20.20.80	SM00636	SSF51445
Pca_1p03960					IPR002110;IPR036770;IPR020683	Ankyrin repeat;Ankyrin repeat-containing domain superfamily;Ankyrin repeat-containing domain	PF12796	Ankyrin repeats (3 copies)	GO:0005515			G3DSA:1.25.40.20	SM00248	SSF48403			PS50088;PS50297	Ankyrin repeat profile.;Ankyrin repeat region circular profile.
Pca_1p03970					IPR036047	F-box-like domain superfamily			GO:0005515			G3DSA:1.20.1280.50		SSF81383
Pca_1p03980	RHY86407.1: hypothetical protein DYB35_010382, partial [Aphanomyces astaci]	8.4e-63	K23424-EC:2.4.1.-	protein O-mannosyl-transferase	IPR011990;IPR013026;IPR013618	Tetratricopeptide-like helical domain superfamily;Tetratricopeptide repeat-containing domain;Domain of unknown function DUF1736	PF13432;PF08409	Tetratricopeptide repeat;Domain of unknown function (DUF1736)	GO:0005515			G3DSA:1.25.40.10		SSF48452			PS50293	TPR repeat region circular profile.
Pca_1p03990	XP_009038378.1: hypothetical protein AURANDRAFT_71864 [Aureococcus anophagefferens]	2.1e-11			IPR011990;IPR002893;IPR011016;IPR013083	Tetratricopeptide-like helical domain superfamily;Zinc finger, MYND-type;Zinc finger, RING-CH-type;Zinc finger, RING/FYVE/PHD-type	PF01753;PF13374;PF12906	MYND finger;Tetratricopeptide repeat;RING-variant domain	GO:0005515;GO:0008270			G3DSA:3.30.60.180;G3DSA:3.30.40.10;G3DSA:1.25.40.10		SSF48452;SSF144232			PS50865	Zinc finger MYND-type profile.
Pca_1p04000	ODM96292.1: Phospholipase ABHD3 [Orchesella cincta]	7.1e-18			IPR029058;IPR022742	Alpha/Beta hydrolase fold;Serine aminopeptidase, S33	PF12146	Serine aminopeptidase, S33				G3DSA:3.40.50.1820		SSF53474
Pca_1p04010	GGL68764.1: hypothetical protein GCM10010840_03610 [Deinococcus aerolatus]	8.7e-43	K03648-EC:3.2.2.27	uracil-DNA glycosylase	IPR005122;IPR036895;IPR018085;IPR002043	Uracil-DNA glycosylase-like;Uracil-DNA glycosylase-like domain superfamily;Uracil-DNA glycosylase, active site;Uracil-DNA glycosylase family 1	PF03167	Uracil DNA glycosylase superfamily	GO:0006281;GO:0016799;GO:0004844;GO:0006284	cd10027	UDG_F1	G3DSA:3.40.470.10	SM00986;SM00987	SSF52141	TIGR00628	ung: uracil-DNA glycosylase			PS00130	Uracil-DNA glycosylase signature.
Pca_1p04020
Pca_1p04030	CAB3224215.1: unnamed protein product [Arctia plantaginis]	9e-06			IPR036361;IPR003034;IPR019380	SAP domain superfamily;SAP domain;Casein kinase substrate, phosphoprotein PP28	PF02037;PF10252	SAP domain;Casein kinase substrate phosphoprotein PP28				G3DSA:1.10.720.30	SM00513	SSF68906			PS50800	SAP motif profile.
Pca_1p04040	KAE8912638.1: DNA repair protein [Phytophthora fragariae]	9.2e-100	K10866-EC:3.6.-.-	DNA repair protein RAD50	IPR038729;IPR027417	Rad50/SbcC-type AAA domain;P-loop containing nucleoside triphosphate hydrolase	PF13476	AAA domain		cd03240	ABC_Rad50	G3DSA:3.40.50.300		SSF52540
Pca_1p04050	CAB1111889.1: unnamed protein product, partial [Ectocarpus sp. CCAP 1310/34]	7e-17			IPR036443;IPR003822;IPR036388;IPR036600;IPR001876;IPR000232;IPR036390	Zinc finger, RanBP2-type superfamily;Paired amphipathic helix;Winged helix-like DNA-binding domain superfamily;Paired amphipathic helix superfamily;Zinc finger, RanBP2-type;Heat shock factor (HSF)-type, DNA-binding;Winged helix DNA-binding domain superfamily	PF02671;PF00447	Paired amphipathic helix repeat;HSF-type DNA-binding	GO:0006355;GO:0003700;GO:0042025;GO:0043565			G3DSA:1.10.10.10;G3DSA:2.20.28.140;G3DSA:1.20.1160.11	SM00415	SSF90209;SSF47762;SSF46785			PS51477;PS50199	PAH domain profile.;Zinc finger RanBP2 type profile.	PS01358	Zinc finger RanBP2-type signature.
Pca_1p04060
Pca_1p04080	KAF4707095.1: jumonji domain-containing protein 6, variant 2, partial [Perkinsus olseni]	8.9e-11										G3DSA:2.60.120.650
Pca_1p04090
Pca_1p04100
Pca_1p04110
Pca_1p04120	CCI46952.1: unnamed protein product [Albugo candida]	8.1e-109			IPR000571;IPR004859;IPR041412;IPR036855	Zinc finger, CCCH-type;Putative 5-3 exonuclease;Xrn1, helical domain;Zinc finger, CCCH-type superfamily	PF03159;PF17846;PF00642	XRN 5'-3' exonuclease N-terminus;Xrn1 helical domain;Zinc finger C-x8-C-x5-C-x3-H type (and similar)	GO:0046872;GO:0003676;GO:0004527	cd18673	PIN_XRN1-2-like	G3DSA:4.10.1000.10;G3DSA:3.40.50.12390;G3DSA:3.30.110.100	SM00356	SSF90229			PS50103	Zinc finger C3H1-type profile.
Pca_1p04130					IPR013761	Sterile alpha motif/pointed domain superfamily				cd09487	SAM_superfamily	G3DSA:1.10.150.50
Pca_1p04140
Pca_1p04150	OEU13193.1: putative integral membrane NAD-dependent nucleotide-sugar epimerase [Fragilariopsis cylindrus CCMP1102]	9.7e-105	K08679-EC:5.1.3.6K01784-EC:5.1.3.2	UDP-glucuronate 4-epimeraseUDP-glucose 4-epimerase	IPR036291;IPR016040	NAD(P)-binding domain superfamily;NAD(P)-binding domain	PF16363	GDP-mannose 4,6 dehydratase				G3DSA:3.90.25.10;G3DSA:3.40.50.720		SSF51735
Pca_1p04160	ESL08649.1: hypothetical protein TRSC58_03645 [Trypanosoma rangeli SC58]	9.5e-06			IPR032378	ZC3H15/TMA46 family, C-terminal	PF16543	DRG Family Regulatory Proteins, Tma46
Pca_1p04170					IPR011990;IPR036869;IPR001623	Tetratricopeptide-like helical domain superfamily;Chaperone J-domain superfamily;DnaJ domain	PF00226	DnaJ domain	GO:0005515	cd06257	DnaJ	G3DSA:1.25.40.10;G3DSA:1.10.287.110	SM00271	SSF46565;SSF48452			PS50076	dnaJ domain profile.
Pca_1p04180	XP_009041310.1: hypothetical protein AURANDRAFT_67543 [Aureococcus anophagefferens]	6.5e-16			IPR036770	Ankyrin repeat-containing domain superfamily						G3DSA:1.25.40.20		SSF48403
Pca_1p04190	XP_009034223.1: hypothetical protein AURANDRAFT_62005 [Aureococcus anophagefferens]	1.5e-93			IPR002048;IPR011992	EF-hand domain;EF-hand domain pair			GO:0005509			G3DSA:1.10.238.10		SSF47473			PS50222	EF-hand calcium-binding domain profile.
Pca_1p04210	RZO63674.1: SDR family NAD(P)-dependent oxidoreductase [Sandaracinaceae bacterium]	9.3e-49	K11163-EC:1.1.-.-	dehydrogenase/reductase SDR family member 1	IPR036291;IPR002347	NAD(P)-binding domain superfamily;Short-chain dehydrogenase/reductase SDR	PF13561	Enoyl-(Acyl carrier protein) reductase				G3DSA:3.40.50.720		SSF51735
Pca_1p04220	XP_009042488.1: hypothetical protein AURANDRAFT_68540, partial [Aureococcus anophagefferens]	5.7e-12			IPR013212	Mad3/Bub1 homology region 1	PF08311	Mad3/BUB1 homology region 1				G3DSA:1.25.40.430	SM00777				PS51489	BUB1 N-terminal domain profile.
Pca_1p04230	KOO25766.1: nitroreductase [Chrysochromulina tobinii]	9.1e-40			IPR000415;IPR029479	Nitroreductase-like;Nitroreductase	PF00881	Nitroreductase family	GO:0016491			G3DSA:3.40.109.10		SSF55469
Pca_1p04240
Pca_1p04250	MAS38246.1: NAD-dependent epimerase [Anaerolineaceae bacterium]	9.7e-34			IPR019742;IPR016040;IPR036291	Alpha-2-macroglobulin, conserved site;NAD(P)-binding domain;NAD(P)-binding domain superfamily	PF13460	NAD(P)H-binding				G3DSA:3.40.50.720		SSF51735					PS00477	Alpha-2-macroglobulin family thiolester region signature.
Pca_1p04270	XP_023268975.1: coproporphyrinogen-III oxidase 1, chloroplastic-like, partial [Seriola lalandi dorsalis]	9.4e-134	K00228-EC:1.3.3.3	coproporphyrinogen III oxidase	IPR018375;IPR036406;IPR001260	Coproporphyrinogen III oxidase, conserved site;Oxygen-dependent coproporphyrinogen III oxidase superfamily;Coproporphyrinogen III oxidase, aerobic	PF01218	Coproporphyrinogen III oxidase	GO:0004109;GO:0006779;GO:0055114			G3DSA:3.40.1500.10		SSF102886					PS01021	Coproporphyrinogen III oxidase signature.
Pca_1p04280	GAX93670.1: Hypothetical protein PINS_001556 [Pythium insidiosum]	8.2e-06			IPR008942;IPR013809	ENTH/VHS;ENTH domain	PF01417	ENTH domain		cd03571	ENTH	G3DSA:1.25.40.90		SSF48464			PS50942	ENTH domain profile.
Pca_1p04290	KOO31176.1: ubox domain containing protein [Chrysochromulina tobinii]	9.9e-07			IPR003613;IPR013083	U box domain;Zinc finger, RING/FYVE/PHD-type	PF04564	U-box domain	GO:0004842;GO:0016567			G3DSA:3.30.40.10	SM00504	SSF57850			PS51698	U-box domain profile.
Pca_1p04300	GAX26234.1: histidyl-tRNA synthetase [Fistulifera solaris]	9.1e-131	K01892-EC:6.1.1.21	histidyl-tRNA synthetase	IPR041715;IPR004154;IPR006195;IPR015807;IPR036621	Class II Histidinyl-tRNA synthetase (HisRS)-like catalytic core domain;Anticodon-binding;Aminoacyl-tRNA synthetase, class II;Histidine-tRNA ligase;Anticodon-binding domain superfamily	PF13393;PF03129	Histidyl-tRNA synthetase;Anticodon binding domain	GO:0004821;GO:0005524;GO:0006427	cd00773	HisRS-like_core	G3DSA:3.30.930.10;G3DSA:3.40.50.800		SSF55681;SSF52954	TIGR00442	hisS: histidine--tRNA ligase	PS50862	Aminoacyl-transfer RNA synthetases class-II family profile.
Pca_1p04310	KAF5890785.1: DNA repair protein RAD51 3, partial [Clarias magur]	8.7e-33			IPR016467;IPR013632;IPR003593;IPR027417;IPR020588	DNA recombination and repair protein, RecA-like;DNA recombination and repair protein Rad51-like, C-terminal;AAA+ ATPase domain;P-loop containing nucleoside triphosphate hydrolase;DNA recombination and repair protein RecA-like, ATP-binding domain	PF08423	Rad51	GO:0003677;GO:0005524;GO:0006281;GO:0008094			G3DSA:3.40.50.300	SM00382	SSF52540			PS50162	RecA family profile 1.
Pca_1p04320	KXN67530.1: nucleoside diphosphate kinase [Conidiobolus coronatus NRRL 28638]	9.3e-55	K00940-EC:2.7.4.6	nucleoside-diphosphate kinase	IPR001564;IPR034907;IPR036850	Nucleoside diphosphate kinase;Nucleoside diphosphate kinase-like domain;Nucleoside diphosphate kinase-like domain superfamily	PF00334	Nucleoside diphosphate kinase	GO:0004550;GO:0006165;GO:0006183;GO:0006228;GO:0006241	cd04413	NDPk_I	G3DSA:3.30.70.141	SM00562	SSF54919
Pca_1p04330	WP_176989721.1: endonuclease/exonuclease/phosphatase family protein [Stenotrophomonas sp. SAM-B]	8.4e-06			IPR036691	Endonuclease/exonuclease/phosphatase superfamily						G3DSA:3.60.10.10		SSF56219
Pca_1p04340
Pca_1p04350	WP_124804844.1: ankyrin repeat domain-containing protein [Halomonas sp. YLB-10]	9.2e-11	K06867	uncharacterized protein	IPR020683;IPR036770;IPR002110	Ankyrin repeat-containing domain;Ankyrin repeat-containing domain superfamily;Ankyrin repeat	PF12796	Ankyrin repeats (3 copies)	GO:0005515			G3DSA:1.25.40.20	SM00248	SSF48403			PS50297;PS50088	Ankyrin repeat region circular profile.;Ankyrin repeat profile.
Pca_1p04360	MAD26313.1: hypothetical protein [Verrucomicrobiales bacterium]	7.1e-06			IPR011990	Tetratricopeptide-like helical domain superfamily	PF13374;PF13424	Tetratricopeptide repeat;Tetratricopeptide repeat	GO:0005515			G3DSA:1.25.40.10		SSF48452
Pca_1p04370	XP_018228619.1: hypothetical protein T551_02815 [Pneumocystis jirovecii RU7]	9.3e-06			IPR011016;IPR013083	Zinc finger, RING-CH-type;Zinc finger, RING/FYVE/PHD-type	PF12906	RING-variant domain	GO:0008270	cd16495	RING_CH-C4HC3_MARCH	G3DSA:3.30.40.10	SM00744	SSF57850			PS51292	Zinc finger RING-CH-type profile.
Pca_1p04380	XP_009034668.1: expressed protein [Aureococcus anophagefferens]	5.5e-151			IPR002893;IPR036770;IPR020683;IPR002110	Zinc finger, MYND-type;Ankyrin repeat-containing domain superfamily;Ankyrin repeat-containing domain;Ankyrin repeat	PF01753;PF13637	MYND finger;Ankyrin repeats (many copies)	GO:0005515			G3DSA:1.25.40.20;G3DSA:3.30.60.180	SM00248	SSF144232;SSF48403			PS50297;PS50865;PS50088	Ankyrin repeat region circular profile.;Zinc finger MYND-type profile.;Ankyrin repeat profile.
Pca_1p04390	KAF4030905.1: Folate-sensitive fragile site protein Fra10Ac1 [Phytophthora infestans]	8.4e-26	K13121	protein FRA10AC1	IPR019129	Folate-sensitive fragile site protein Fra10Ac1	PF09725	Folate-sensitive fragile site protein Fra10Ac1
Pca_1p04400	CAB1121219.1: unnamed protein product [Ectocarpus sp. CCAP 1310/34]	9.6e-29			IPR016040;IPR036291	NAD(P)-binding domain;NAD(P)-binding domain superfamily	PF13460	NAD(P)H-binding				G3DSA:3.40.50.720		SSF51735
Pca_1p04410	XP_005756779.1: hypothetical protein EMIHUDRAFT_107734 [Emiliania huxleyi CCMP1516]	4.4e-08			IPR029063	S-adenosyl-L-methionine-dependent methyltransferase						G3DSA:3.40.50.150		SSF53335
Pca_1p04420	CCA18171.1: calciumdependent protein 2 putative [Albugo laibachii Nc14]	9.9e-46	K08054	calnexin	IPR013320;IPR018124;IPR009033;IPR001580	Concanavalin A-like lectin/glucanase domain superfamily;Calreticulin/calnexin, conserved site;Calreticulin/calnexin, P domain superfamily;Calreticulin/calnexin	PF00262	Calreticulin family	GO:0005509;GO:0005515;GO:0005783;GO:0006457;GO:0051082			G3DSA:2.60.120.200;G3DSA:2.10.250.10		SSF49899;SSF63887					PS00804	Calreticulin family signature 2.
Pca_1p04430
Pca_1p04440					IPR036770	Ankyrin repeat-containing domain superfamily						G3DSA:1.25.40.20		SSF48403
Pca_1p04450	XP_009034676.1: hypothetical protein AURANDRAFT_62038 [Aureococcus anophagefferens]	2.8e-137
Pca_1p04460
Pca_1p04470	MAT97852.1: 4-coumarate--CoA ligase family protein [Anaerolineaceae bacterium]	9.9e-114	K01904-EC:6.2.1.12	4-coumarate--CoA ligase	IPR042099;IPR025110;IPR020845;IPR000873	AMP-dependent synthetase-like superfamily;AMP-binding enzyme, C-terminal domain;AMP-binding, conserved site;AMP-dependent synthetase/ligase	PF13193;PF00501	AMP-binding enzyme C-terminal domain;AMP-binding enzyme	GO:0003824	cd05904	4CL	G3DSA:3.30.300.310;G3DSA:3.40.50.12780		SSF56801					PS00455	Putative AMP-binding domain signature.
Pca_1p04480	XP_009034675.1: hypothetical protein AURANDRAFT_62039 [Aureococcus anophagefferens]	4.3e-99			IPR001849;IPR015425;IPR042201	Pleckstrin homology domain;Formin, FH2 domain;Formin, FH2 domain superfamily	PF02181	Formin Homology 2 Domain				G3DSA:1.20.58.2220	SM00498	SSF101447;SSF50729			PS50003;PS51444	PH domain profile.;Formin homology-2 (FH2) domain profile.
Pca_1p04490	XP_002500671.1: predicted protein [Micromonas commoda]	8.4e-25
Pca_1p04500	XP_012756175.1: hypothetical protein SAMD00019534_042160 [Acytostelium subglobosum LB1]	8.8e-07			IPR001623;IPR036869	DnaJ domain;Chaperone J-domain superfamily	PF00226	DnaJ domain		cd06257	DnaJ	G3DSA:1.10.287.110	SM00271	SSF46565			PS50076	dnaJ domain profile.
Pca_1p04510	WP_051513605.1: trypsin-like peptidase domain-containing protein [Skermanella stibiiresistens]	5.1e-06			IPR013083;IPR001841;IPR006597;IPR011990	Zinc finger, RING/FYVE/PHD-type;Zinc finger, RING-type;Sel1-like repeat;Tetratricopeptide-like helical domain superfamily	PF08238	Sel1 repeat	GO:0005515			G3DSA:3.30.40.10;G3DSA:1.25.40.10	SM00671	SSF81901;SSF57850			PS50089	Zinc finger RING-type profile.
Pca_1p04520	XP_009038207.1: hypothetical protein AURANDRAFT_28463, partial [Aureococcus anophagefferens]	9.2e-09			IPR023298	P-type ATPase, transmembrane domain superfamily						G3DSA:1.20.1110.10		SSF81665
Pca_1p04530					IPR036770	Ankyrin repeat-containing domain superfamily						G3DSA:1.25.40.20		SSF48403
Pca_1p04540	KOO21682.1: hypothetical protein Ctob_006637 [Chrysochromulina tobinii]	8.2e-31			IPR019734;IPR011990;IPR013026;IPR006620	Tetratricopeptide repeat;Tetratricopeptide-like helical domain superfamily;Tetratricopeptide repeat-containing domain;Prolyl 4-hydroxylase, alpha subunit	PF13432	Tetratricopeptide repeat	GO:0005515;GO:0005506;GO:0016705;GO:0031418;GO:0055114			G3DSA:1.25.40.10;G3DSA:2.60.120.620	SM00028;SM00702	SSF48452;SSF51197			PS50005;PS50293	TPR repeat profile.;TPR repeat region circular profile.
Pca_1p04550	ELR62858.1: RING finger protein 151, partial [Bos mutus]	8.3e-11			IPR001841;IPR017907;IPR013083	Zinc finger, RING-type;Zinc finger, RING-type, conserved site;Zinc finger, RING/FYVE/PHD-type	PF13923	Zinc finger, C3HC4 type (RING finger)				G3DSA:3.30.40.10	SM00184	SSF57850			PS50089	Zinc finger RING-type profile.	PS00518	Zinc finger RING-type signature.
Pca_1p04560	XP_017313023.1: PREDICTED: protein FAM172A-like [Ictalurus punctatus]	8.1e-07			IPR001841;IPR013083;IPR029058	Zinc finger, RING-type;Zinc finger, RING/FYVE/PHD-type;Alpha/Beta hydrolase fold	PF13920	Zinc finger, C3HC4 type (RING finger)				G3DSA:3.30.40.10;G3DSA:3.40.50.1820		SSF57850;SSF53474			PS50089	Zinc finger RING-type profile.
Pca_1p04570	XP_009043151.1: hypothetical protein AURANDRAFT_69149, partial [Aureococcus anophagefferens]	2.8e-32										G3DSA:2.170.270.10		SSF82199
Pca_1p04580	XP_009038378.1: hypothetical protein AURANDRAFT_71864 [Aureococcus anophagefferens]	3.3e-12			IPR013083;IPR011990;IPR002893	Zinc finger, RING/FYVE/PHD-type;Tetratricopeptide-like helical domain superfamily;Zinc finger, MYND-type	PF13374;PF01753	Tetratricopeptide repeat;MYND finger	GO:0005515			G3DSA:3.30.40.10;G3DSA:3.30.60.180;G3DSA:1.25.40.10		SSF48452;SSF144232			PS50865	Zinc finger MYND-type profile.
Pca_1p04590
Pca_1p04600
Pca_1p04610	RAW42970.1: Serine/threonine-protein kinase [Phytophthora cactorum]	9.3e-135			IPR003151;IPR000403;IPR014009;IPR003152;IPR016024;IPR036940;IPR011009	PIK-related kinase, FAT;Phosphatidylinositol 3-/4-kinase, catalytic domain;PIK-related kinase;FATC domain;Armadillo-type fold;Phosphatidylinositol 3-/4-kinase, catalytic domain superfamily;Protein kinase-like domain superfamily	PF02259;PF00454;PF02260	FAT domain;Phosphatidylinositol 3- and 4-kinase;FATC domain	GO:0005515;GO:0016301	cd00892	PIKKc_ATR	G3DSA:3.30.1010.10;G3DSA:1.10.1070.11	SM00146;SM01343	SSF48371;SSF56112			PS50290;PS51189;PS51190	Phosphatidylinositol 3- and 4-kinases family profile.;FAT domain profile.;FATC domain profile.
Pca_1p04620	XP_009032648.1: hypothetical protein AURANDRAFT_70570 [Aureococcus anophagefferens]	9.2e-73			IPR000182;IPR016181	GNAT domain;Acyl-CoA N-acyltransferase	PF00583	Acetyltransferase (GNAT) family	GO:0008080	cd04301	NAT_SF	G3DSA:3.40.630.30		SSF55729			PS51186	Gcn5-related N-acetyltransferase (GNAT) domain profile.
Pca_1p04630	ROT79963.1: hypothetical protein C7M84_001302 [Penaeus vannamei]	9.6e-15			IPR029063;IPR006342	S-adenosyl-L-methionine-dependent methyltransferase;Methyltransferase FkbM	PF05050	Methyltransferase FkbM domain				G3DSA:3.40.50.150		SSF53335	TIGR01444	fkbM_fam: methyltransferase, FkbM family	PS51257	Prokaryotic membrane lipoprotein lipid attachment site profile.
Pca_1p04640	XP_002179552.1: predicted protein [Phaeodactylum tricornutum CCAP 1055/1]	9e-82	K03885-EC:7.1.1.2	NADH:ubiquinone reductase (H+-translocating)	IPR036188;IPR023753	FAD/NAD(P)-binding domain superfamily;FAD/NAD(P)-binding domain	PF07992	Pyridine nucleotide-disulphide oxidoreductase	GO:0016491;GO:0055114			G3DSA:3.50.50.100		SSF51905
Pca_1p04650					IPR036770;IPR020683;IPR002110	Ankyrin repeat-containing domain superfamily;Ankyrin repeat-containing domain;Ankyrin repeat	PF12796	Ankyrin repeats (3 copies)	GO:0005515			G3DSA:1.25.40.20	SM00248	SSF48403			PS50297;PS50088	Ankyrin repeat region circular profile.;Ankyrin repeat profile.
Pca_1p04660	GAX26881.1: hypothetical protein FisN_9Lh175 [Fistulifera solaris]	7e-32			IPR013078;IPR029033	Histidine phosphatase superfamily, clade-1;Histidine phosphatase superfamily	PF00300	Histidine phosphatase superfamily (branch 1)		cd07040	HP		SM00855	SSF53254
Pca_1p04670	NES86149.1: DUF2252 domain-containing protein [Moorea sp. SIO2B7]	9.4e-45			IPR018721	Protein of unknown function DUF2252	PF10009	Uncharacterized protein conserved in bacteria (DUF2252)
Pca_1p04680
Pca_1p04690	EFJ20559.1: hypothetical protein SELMODRAFT_176991 [Selaginella moellendorffii]	7.6e-33			IPR001932;IPR000719;IPR036457;IPR011009	PPM-type phosphatase domain;Protein kinase domain;PPM-type phosphatase domain superfamily;Protein kinase-like domain superfamily	PF00481;PF00069	Protein phosphatase 2C;Protein kinase domain	GO:0003824;GO:0004672;GO:0005524;GO:0006468	cd00143	PP2Cc	G3DSA:1.10.510.10;G3DSA:3.60.40.10	SM00332;SM00220	SSF81606;SSF56112			PS50011;PS51746	Protein kinase domain profile.;PPM-type phosphatase domain profile.
Pca_1p04700	KYP74082.1: hypothetical protein KK1_006750 [Cajanus cajan]	9.4e-10			IPR021148;IPR029063	Polysaccharide biosynthesis domain;S-adenosyl-L-methionine-dependent methyltransferase	PF04669	Polysaccharide biosynthesis				G3DSA:3.40.50.150		SSF53335
Pca_1p04710
Pca_1p04720	XP_009037637.1: hypothetical protein AURANDRAFT_64763 [Aureococcus anophagefferens]	7.1e-26			IPR036514	SGNH hydrolase superfamily						G3DSA:3.40.50.1110		SSF52266
Pca_1p04730	PXF40181.1: hypothetical protein BWQ96_10119 [Gracilariopsis chorda]	9.1e-21			IPR006342;IPR029063	Methyltransferase FkbM;S-adenosyl-L-methionine-dependent methyltransferase	PF05050	Methyltransferase FkbM domain				G3DSA:3.40.50.150		SSF53335
Pca_1p04740	KAF9975046.1: hypothetical protein BGZ73_001406 [Actinomortierella ambigua]	9.5e-14	K12272	signal recognition particle receptor subunit beta	IPR006689;IPR019009;IPR027417	Small GTPase superfamily, ARF/SAR type;Signal recognition particle receptor, beta subunit;P-loop containing nucleoside triphosphate hydrolase	PF09439	Signal recognition particle receptor beta subunit	GO:0005525			G3DSA:3.40.50.300		SSF52540
Pca_1p04750	XP_009032608.1: hypothetical protein AURANDRAFT_70582 [Aureococcus anophagefferens]	6e-08			IPR019734;IPR011990;IPR002893;IPR013026	Tetratricopeptide repeat;Tetratricopeptide-like helical domain superfamily;Zinc finger, MYND-type;Tetratricopeptide repeat-containing domain	PF13432;PF01753	Tetratricopeptide repeat;MYND finger	GO:0005515			G3DSA:1.25.40.10;G3DSA:3.30.60.180	SM00028	SSF48452;SSF144232			PS50005;PS50865;PS50293	TPR repeat profile.;Zinc finger MYND-type profile.;TPR repeat region circular profile.	PS01360	Zinc finger MYND-type signature.
Pca_1p04760	WP_070391928.1: 2Fe-2S iron-sulfur cluster binding domain-containing protein [Moorea producens]	9e-23	K02639	ferredoxin	IPR001041;IPR010241;IPR036010;IPR012675;IPR006058	2Fe-2S ferredoxin-type iron-sulfur binding domain;Ferredoxin [2Fe-2S], plant;2Fe-2S ferredoxin-like superfamily;Beta-grasp domain superfamily;2Fe-2S ferredoxin, iron-sulphur binding site	PF00111	2Fe-2S iron-sulfur cluster binding domain	GO:0009055;GO:0051536;GO:0022900;GO:0051537	cd00207	fer2	G3DSA:3.10.20.30		SSF54292	TIGR02008	fdx_plant: ferredoxin [2Fe-2S]	PS51085	2Fe-2S ferredoxin-type iron-sulfur binding domain profile.	PS00197	2Fe-2S ferredoxin-type iron-sulfur binding region signature.
Pca_1p04770					IPR016181;IPR000182	Acyl-CoA N-acyltransferase;GNAT domain	PF00583	Acetyltransferase (GNAT) family	GO:0008080	cd04301	NAT_SF	G3DSA:3.40.630.30		SSF55729			PS51186	Gcn5-related N-acetyltransferase (GNAT) domain profile.
Pca_1p04780	CAB1115997.1: unnamed protein product [Ectocarpus sp. CCAP 1310/34]	9.6e-66			IPR000878;IPR014776;IPR035996;IPR006366;IPR014777	Tetrapyrrole methylase;Tetrapyrrole methylase, subdomain 2;Tetrapyrrole methylase superfamily;Uroporphyrin-III C-methyltransferase;Tetrapyrrole methylase, subdomain 1	PF00590	Tetrapyrrole (Corrin/Porphyrin) Methylases	GO:0008168;GO:0019354	cd11642	SUMT	G3DSA:3.30.950.10;G3DSA:3.40.1010.10		SSF53790	TIGR01469	cobA_cysG_Cterm: uroporphyrinogen-III C-methyltransferase
Pca_1p04790	EWM23871.1: Protein of unknown function DUF155 [Nannochloropsis gaditana]	9.4e-37			IPR003734	Domain of unknown function DUF155	PF02582	Uncharacterised ACR, YagE family COG1723
Pca_1p04800	VEU42504.1: unnamed protein product [Pseudo-nitzschia multistriata]	9.3e-10	K12846	U4/U6.U5 tri-snRNP-associated protein 3	IPR013957	U4/U6.U5 small nuclear ribonucleoprotein 27kDa protein	PF08648	U4/U6.U5 small nuclear ribonucleoproteins	GO:0008380
Pca_1p04810	MBE6466602.1: DUF1295 domain-containing protein [Denitrobacterium detoxificans]	9.2e-13			IPR010721	Protein of unknown function DUF1295	PF06966	Protein of unknown function (DUF1295)				G3DSA:1.20.120.1630
Pca_1p04820
Pca_1p04830	KAF8736103.1: hypothetical protein AX14_000896 [Amanita brunnescens Koide BX004]	7.6e-13			IPR001164;IPR037278;IPR038508	Arf GTPase activating protein;ARFGAP/RecO-like zinc finger;ArfGAP domain superfamily	PF01412	Putative GTPase activating protein for Arf	GO:0005096	cd08204	ArfGap	G3DSA:3.30.40.160	SM00105	SSF57863			PS50115	ARF GTPase-activating proteins domain profile.
Pca_1p04840	XP_022137422.1: uncharacterized protein LOC111008874 isoform X1 [Momordica charantia]	9.6e-07			IPR011011;IPR019787;IPR001841;IPR013083	Zinc finger, FYVE/PHD-type;Zinc finger, PHD-finger;Zinc finger, RING-type;Zinc finger, RING/FYVE/PHD-type	PF13639	Ring finger domain				G3DSA:3.30.40.10	SM00184	SSF57850;SSF57903			PS50016;PS50089	Zinc finger PHD-type profile.;Zinc finger RING-type profile.
Pca_1p04850	XP_009041275.1: hypothetical protein AURANDRAFT_67562 [Aureococcus anophagefferens]	4.1e-13
Pca_1p04860	WP_189067015.1: unnamed protein product_x0001_GGK86194.1 endonuclease [Deinococcus radiotolerans]	9.9e-37			IPR005135;IPR036691	Endonuclease/exonuclease/phosphatase;Endonuclease/exonuclease/phosphatase superfamily	PF03372	Endonuclease/Exonuclease/phosphatase family				G3DSA:3.60.10.10		SSF56219
Pca_1p04870
Pca_1p04880	XP_008621002.1: hypothetical protein SDRG_16565 [Saprolegnia diclina VS20]	5.7e-07			IPR017877;IPR009057;IPR001005	Myb-like domain;Homeobox-like domain superfamily;SANT/Myb domain	PF13921	Myb-like DNA-binding domain	GO:0003677			G3DSA:1.10.10.60	SM00717	SSF46689			PS50090	Myb-like domain profile.
Pca_1p04890	XP_009034663.1: hypothetical protein AURANDRAFT_62060 [Aureococcus anophagefferens]	5.8e-11
Pca_1p04900	XP_005820389.1: hypothetical protein GUITHDRAFT_160289 [Guillardia theta CCMP2712]	9.1e-50			IPR011009;IPR017441;IPR000719	Protein kinase-like domain superfamily;Protein kinase, ATP binding site;Protein kinase domain	PF00069	Protein kinase domain	GO:0005524;GO:0004672;GO:0006468	cd05123	STKc_AGC	G3DSA:3.30.200.20;G3DSA:1.10.510.10		SSF56112			PS50011	Protein kinase domain profile.	PS00107	Protein kinases ATP-binding region signature.
Pca_1p04910	KAG0314668.1: hypothetical protein BGZ97_009051 [Linnemannia gamsii]	9.5e-26	K14816	pre-60S factor REI1	IPR041661;IPR013087	ZN622/Rei1/Reh1, zinc finger C2H2-type;Zinc finger C2H2-type	PF12756	C2H2 type zinc-finger (2 copies)	GO:0003676			G3DSA:3.30.160.60							PS00028	Zinc finger C2H2 type domain signature.
Pca_1p04920
Pca_1p04930	XP_008610588.1: hypothetical protein SDRG_06580 [Saprolegnia diclina VS20]	9.2e-40			IPR036259;IPR039309	MFS transporter superfamily;Biopterin transporter family	PF03092	BT1 family		cd17484	MFS_FBT	G3DSA:1.20.1250.20		SSF103473
Pca_1p04940	XP_012945668.1: aspartyl/asparaginyl beta-hydroxylase [Aplysia californica]	9.1e-15			IPR007803;IPR027443	Aspartyl/asparaginy/proline hydroxylase;Isopenicillin N synthase-like	PF05118	Aspartyl/Asparaginyl beta-hydroxylase	GO:0018193			G3DSA:2.60.120.330		SSF51197
Pca_1p04950	WP_020582756.1: hypothetical protein [Endozoicomonas elysicola]	8.4e-16			IPR016084;IPR004305	Haem oxygenase-like, multi-helical;Thiaminase-2/PQQC	PF03070	TENA/THI-4/PQQC family				G3DSA:1.20.910.10		SSF48613
Pca_1p04960	XP_009033197.1: hypothetical protein AURANDRAFT_61437 [Aureococcus anophagefferens]	5.8e-16
Pca_1p04970	GAX11878.1: hypothetical protein FisN_20Lh064 [Fistulifera solaris]	9.8e-24			IPR025333	Protein of unknown function DUF4239	PF14023	Protein of unknown function (DUF4239)
Pca_1p04980
Pca_1p04990	KPK48554.1: hypothetical protein AMJ63_18215 [Myxococcales bacterium SG8_38_1]	7.4e-32			IPR014748;IPR029045;IPR001753	Enoyl-CoA hydratase, C-terminal;ClpP/crotonase-like domain superfamily;Enoyl-CoA hydratase/isomerase	PF00378	Enoyl-CoA hydratase/isomerase	GO:0003824	cd06558	crotonase-like	G3DSA:1.10.12.10;G3DSA:3.90.226.10		SSF52096
Pca_1p05000
Pca_1p05010	KAF0687516.1: hypothetical protein As57867_020687 [Aphanomyces stellatus]	8.6e-147	K06943	nucleolar GTP-binding protein	IPR012973;IPR027417;IPR006073;IPR010674;IPR041623;IPR024926;IPR031167	NOG, C-terminal;P-loop containing nucleoside triphosphate hydrolase;GTP binding domain;Nucleolar GTP-binding protein 1, Rossman-fold domain;NOG1, N-terminal helical domain;Nucleolar GTP-binding protein 1;OBG-type guanine nucleotide-binding (G) domain	PF08155;PF06858;PF17835	NOGCT (NUC087) domain;Nucleolar GTP-binding protein 1 (NOG1);NOG1 N-terminal helical domain	GO:0005525;GO:0005730	cd01897	NOG	G3DSA:3.40.50.300;G3DSA:1.20.120.1190		SSF52540			PS51710	OBG-type guanine nucleotide-binding (G) domain profile.
Pca_1p05020
Pca_1p05030
Pca_1p05040	XP_008865760.1: hypothetical protein H310_03603 [Aphanomyces invadans]	8.5e-22			IPR036020;IPR001202;IPR019367	WW domain superfamily;WW domain;PDZ-binding protein, CRIPT	PF00397;PF10235	WW domain;Microtubule-associated protein CRIPT	GO:0005515	cd00201	WW	G3DSA:2.20.70.10	SM00456	SSF51045			PS50020	WW/rsp5/WWP domain profile.	PS01159	WW/rsp5/WWP domain signature.
Pca_1p05050
Pca_1p05060	XP_033746445.1: ATP-binding cassette sub-family A member 3-like isoform X1 [Pecten maximus]	7.1e-76	K01990	ABC-2 type transport system ATP-binding protein	IPR003593;IPR003439;IPR027417;IPR017871	AAA+ ATPase domain;ABC transporter-like;P-loop containing nucleoside triphosphate hydrolase;ABC transporter, conserved site	PF00005	ABC transporter	GO:0005524;GO:0016887	cd03263	ABC_subfamily_A	G3DSA:3.40.50.300	SM00382	SSF52540			PS50893	ATP-binding cassette, ABC transporter-type domain profile.	PS00211	ABC transporters family signature.
Pca_1p05070	OEU12297.1: hypothetical protein FRACYDRAFT_270581 [Fragilariopsis cylindrus CCMP1102]	8.7e-14
Pca_1p05080	MAL15790.1: fasciclin [Algoriphagus sp.]	9.9e-42			IPR008972;IPR036423;IPR000782;IPR036378;IPR003245	Cupredoxin;Superoxide dismutase-like, copper/zinc binding domain superfamily;FAS1 domain;FAS1 domain superfamily;Phytocyanin domain	PF02469	Fasciclin domain	GO:0006801;GO:0046872;GO:0009055			G3DSA:2.60.40.420;G3DSA:2.30.180.10	SM00554	SSF49503;SSF49329;SSF82153			PS51485;PS50213	Phytocyanin domain profile.;FAS1/BIgH3 domain profile.
Pca_1p05090
Pca_1p05100					IPR002716	PIN domain	PF13638	PIN domain		cd09880	PIN_Smg5-6-like	G3DSA:3.40.50.1010
Pca_1p05110
Pca_1p05120	XP_009034661.1: hypothetical protein AURANDRAFT_62064 [Aureococcus anophagefferens]	6.4e-15
Pca_1p05130	KAF4668860.1: FtsJ methyltransferase domain containing 1 [Perkinsus olseni]	9.7e-06			IPR029412	Centrosomal protein of 19kDa	PF14933	CEP19-like protein
Pca_1p05140					IPR013083;IPR001841	Zinc finger, RING/FYVE/PHD-type;Zinc finger, RING-type	PF13920	Zinc finger, C3HC4 type (RING finger)				G3DSA:3.30.40.10	SM00184	SSF57850			PS50089	Zinc finger RING-type profile.
Pca_1p05150	EWM24946.1: hypothetical protein Naga_100086g9 [Nannochloropsis gaditana]	9.7e-76	K06927-EC:6.3.1.14	diphthine-ammonia ligase	IPR035959;IPR002761;IPR006175;IPR014729	RutC-like superfamily;Diphthamide synthase domain;YjgF/YER057c/UK114 family;Rossmann-like alpha/beta/alpha sandwich fold	PF01042;PF01902	Endoribonuclease L-PSP;Diphthamide synthase		cd01994	Alpha_ANH_like_IV	G3DSA:3.30.1330.40;G3DSA:3.90.1490.10;G3DSA:3.40.50.620		SSF55298;SSF52402	TIGR00290	MJ0570_dom: MJ0570-related uncharacterized domain
Pca_1p05160					IPR020683;IPR036770;IPR002048;IPR002110;IPR011992;IPR018247	Ankyrin repeat-containing domain;Ankyrin repeat-containing domain superfamily;EF-hand domain;Ankyrin repeat;EF-hand domain pair;EF-Hand 1, calcium-binding site	PF13499;PF13857	EF-hand domain pair;Ankyrin repeats (many copies)	GO:0005509;GO:0005515			G3DSA:1.25.40.20;G3DSA:1.10.238.10	SM00248;SM00054	SSF47473;SSF48403			PS50297;PS50088;PS50222	Ankyrin repeat region circular profile.;Ankyrin repeat profile.;EF-hand calcium-binding domain profile.	PS00018	EF-hand calcium-binding domain.
Pca_1p05170	XP_005774156.1: hypothetical protein EMIHUDRAFT_450816 [Emiliania huxleyi CCMP1516]	9.1e-10			IPR035892	C2 domain superfamily						G3DSA:2.60.40.150		SSF49562
Pca_1p05180
Pca_1p05190	XP_009042960.1: hypothetical protein AURANDRAFT_68972, partial [Aureococcus anophagefferens]	1.6e-06			IPR001451;IPR011004	Hexapeptide repeat;Trimeric LpxA-like superfamily	PF00132	Bacterial transferase hexapeptide (six repeats)				G3DSA:2.160.10.10		SSF51161
Pca_1p05200
Pca_1p05210					IPR002110;IPR036770;IPR020683	Ankyrin repeat;Ankyrin repeat-containing domain superfamily;Ankyrin repeat-containing domain	PF13637;PF12796	Ankyrin repeats (many copies);Ankyrin repeats (3 copies)	GO:0005515			G3DSA:1.25.40.20	SM00248	SSF48403			PS50088;PS50297	Ankyrin repeat profile.;Ankyrin repeat region circular profile.
Pca_1p05220
Pca_1p05230
Pca_1p05240					IPR016024;IPR000225;IPR011989	Armadillo-type fold;Armadillo;Armadillo-like helical	PF00514	Armadillo/beta-catenin-like repeat	GO:0005515			G3DSA:1.25.10.10	SM00185	SSF48371
Pca_1p05250
Pca_1p05260					IPR010721	Protein of unknown function DUF1295	PF06966	Protein of unknown function (DUF1295)
Pca_1p05270	XP_024577539.1: aspartyl asparaginyl beta-hydroxylase family protein [Plasmopara halstedii]	8.2e-68	K00476-EC:1.14.11.16	aspartate beta-hydroxylase	IPR027443;IPR007803	Isopenicillin N synthase-like;Aspartyl/asparaginy/proline hydroxylase	PF05118	Aspartyl/Asparaginyl beta-hydroxylase	GO:0018193			G3DSA:2.60.120.330		SSF51197
Pca_1p05280	XP_015883230.1: ABC transporter B family member 25-like [Ziziphus jujuba]	9e-98			IPR003439;IPR011527;IPR003593;IPR027417;IPR036640	ABC transporter-like;ABC transporter type 1, transmembrane domain;AAA+ ATPase domain;P-loop containing nucleoside triphosphate hydrolase;ABC transporter type 1, transmembrane domain superfamily	PF00005;PF00664	ABC transporter;ABC transporter transmembrane region	GO:0005524;GO:0016887;GO:0016021;GO:0042626;GO:0055085	cd18557	ABC_6TM_TAP_ABCB8_10_like	G3DSA:1.20.1560.10;G3DSA:3.40.50.300	SM00382	SSF52540;SSF90123			PS50929;PS50893	ABC transporter integral membrane type-1 fused domain profile.;ATP-binding cassette, ABC transporter-type domain profile.
Pca_1p05300
Pca_1p05310	XP_006448510.1: protease Do-like 10, mitochondrial isoform X1 [Citrus clementina]	8.1e-63			IPR001940;IPR012936;IPR036034;IPR009003;IPR041517	Peptidase S1C;Endoplasmic reticulum vesicle transporter, C-terminal;PDZ superfamily;Peptidase S1, PA clan;Protease Do-like, PDZ domain	PF07970;PF13365;PF17815	Endoplasmic reticulum vesicle transporter;Trypsin-like peptidase domain;PDZ domain	GO:0004252;GO:0006508;GO:0005515	cd00987	PDZ_serine_protease	G3DSA:2.40.10.10;G3DSA:2.30.42.10;G3DSA:2.30.42.50		SSF50494
Pca_1p05320	XP_009037598.1: hypothetical protein AURANDRAFT_71770 [Aureococcus anophagefferens]	3.5e-15
Pca_1p05330	KAF9085889.1: hypothetical protein BGX23_009313 [Mortierella sp. AD031]	9.4e-06			IPR036249;IPR011767;IPR002109;IPR014025	Thioredoxin-like superfamily;Glutaredoxin active site;Glutaredoxin;Glutaredoxin subgroup	PF00462	Glutaredoxin	GO:0009055;GO:0045454;GO:0015035			G3DSA:3.40.30.10		SSF52833			PS51354	Glutaredoxin domain profile.	PS00195	Glutaredoxin active site.
Pca_1p05340	XP_005650330.1: hypothetical protein COCSUDRAFT_64835 [Coccomyxa subellipsoidea C-169]	1.9e-07			IPR001471;IPR016177	AP2/ERF domain;DNA-binding domain superfamily	PF00847	AP2 domain	GO:0003700;GO:0006355;GO:0003677					SSF54171			PS51032	AP2/ERF domain profile.
Pca_1p05350	OLQ01291.1: Prolyl 4-hydroxylase subunit alpha-1 [Symbiodinium microadriaticum]	8.9e-12			IPR006620;IPR005123	Prolyl 4-hydroxylase, alpha subunit;Oxoglutarate/iron-dependent dioxygenase	PF13640	2OG-Fe(II) oxygenase superfamily	GO:0005506;GO:0016705;GO:0031418;GO:0055114;GO:0016491			G3DSA:2.60.120.620	SM00702				PS51471	Fe(2+) 2-oxoglutarate dioxygenase domain profile.
Pca_1p05360	WP_109904990.1: acyl-CoA dehydrogenase [Zavarzinia aquatilis]	9.1e-127	K03301	ATP:ADP antiporter, AAA family	IPR037069;IPR036259;IPR036250;IPR025878;IPR004667;IPR013786;IPR009100;IPR006091;IPR006089;IPR009075	Acyl-CoA dehydrogenase/oxidase, N-terminal domain superfamily;MFS transporter superfamily;Acyl-CoA dehydrogenase-like, C-terminal;Acetyl-CoA dehydrogenase-like C-terminal domain;ADP/ATP carrier protein;Acyl-CoA dehydrogenase/oxidase, N-terminal;Acyl-CoA dehydrogenase/oxidase, N-terminal and middle domain superfamily;Acyl-CoA oxidase/dehydrogenase, central domain;Acyl-CoA dehydrogenase, conserved …	PF12806;PF03219;PF02771;PF02770;PF00441	Acetyl-CoA dehydrogenase C-terminal like;TLC ATP/ADP transporter;Acyl-CoA dehydrogenase, N-terminal domain;Acyl-CoA dehydrogenase, middle domain;Acyl-CoA dehydrogenase, C-terminal domain	GO:0016627;GO:0050660;GO:0055114;GO:0005471;GO:0006862;GO:0016021;GO:0003995			G3DSA:1.10.540.10;G3DSA:1.20.140.10;G3DSA:1.20.1250.20;G3DSA:2.40.110.10		SSF103473;SSF47203;SSF56645					PS00073	Acyl-CoA dehydrogenases signature 2.
Pca_1p05370
Pca_1p05380	XP_023945806.1: dual specificity protein phosphatase MPK-4-like [Bicyclus anynana]	9.9e-16			IPR020422;IPR000387;IPR029021;IPR000340;IPR016130	Dual specificity protein phosphatase domain;Tyrosine specific protein phosphatases domain;Protein-tyrosine phosphatase-like;Dual specificity phosphatase, catalytic domain;Protein-tyrosine phosphatase, active site	PF00782	Dual specificity phosphatase, catalytic domain	GO:0006470;GO:0008138;GO:0016311;GO:0016791;GO:0004725	cd14498	DSP	G3DSA:3.90.190.10	SM00195	SSF52799			PS50056;PS50054	Tyrosine specific protein phosphatases family profile.;Dual specificity protein phosphatase family profile.	PS00383	Tyrosine specific protein phosphatases active site.
Pca_1p05390
Pca_1p05400
Pca_1p05410
Pca_1p05420	WP_055920664.1: cupin-like domain-containing protein [Cellulomonas sp. Root485]	9.9e-11			IPR003347;IPR003245;IPR008972	JmjC domain;Phytocyanin domain;Cupredoxin	PF02298;PF08007	Plastocyanin-like domain;Cupin superfamily protein	GO:0009055			G3DSA:2.60.40.420;G3DSA:2.60.120.650		SSF49503;SSF51197			PS51184;PS51485	JmjC domain profile.;Phytocyanin domain profile.
Pca_1p05430	CAA7014438.1: unnamed protein product [Microthlaspi erraticum]	8.1e-26	K05389	potassium channel subfamily K, other eukaryote	IPR018247;IPR002048;IPR013099;IPR011992	EF-Hand 1, calcium-binding site;EF-hand domain;Potassium channel domain;EF-hand domain pair	PF07885	Ion channel	GO:0005509			G3DSA:1.10.287.70		SSF81324;SSF47473			PS50222	EF-hand calcium-binding domain profile.	PS00018	EF-hand calcium-binding domain.
Pca_1p05440	XP_002504465.1: predicted protein [Micromonas commoda]	9.1e-21			IPR032710;IPR018790	NTF2-like domain superfamily;Protein of unknown function DUF2358	PF10184	Uncharacterized conserved protein (DUF2358)						SSF54427
Pca_1p05450
Pca_1p05460					IPR011992;IPR002048;IPR018247	EF-hand domain pair;EF-hand domain;EF-Hand 1, calcium-binding site			GO:0005509			G3DSA:1.10.238.10	SM00054	SSF47473			PS50222	EF-hand calcium-binding domain profile.	PS00018	EF-hand calcium-binding domain.
Pca_1p05470	XP_009034654.1: hypothetical protein AURANDRAFT_22645, partial [Aureococcus anophagefferens]	9.3e-98			IPR000719;IPR008271;IPR017441;IPR011009	Protein kinase domain;Serine/threonine-protein kinase, active site;Protein kinase, ATP binding site;Protein kinase-like domain superfamily	PF00069	Protein kinase domain	GO:0004672;GO:0005524;GO:0006468			G3DSA:1.10.510.10	SM00220	SSF56112			PS50011	Protein kinase domain profile.	PS00108;PS00107	Serine/Threonine protein kinases active-site signature.;Protein kinases ATP-binding region signature.
Pca_1p05480	XP_029369955.1: ubiquitin carboxyl-terminal hydrolase MINDY-1 isoform X3 [Echeneis naucrates]	9e-47	K01309-EC:3.4.19.12	ubiquitin carboxyl-terminal hydrolase MINDY-1/2	IPR033979	MINDY deubiquitinase domain	PF04424	MINDY deubiquitinase	GO:0004843;GO:1990380
Pca_1p05490	XP_008606827.1: hypothetical protein SDRG_02991 [Saprolegnia diclina VS20]	8.8e-50	K04708-EC:1.1.1.102	3-dehydrosphinganine reductase	IPR002347;IPR036291	Short-chain dehydrogenase/reductase SDR;NAD(P)-binding domain superfamily	PF00106	short chain dehydrogenase		cd08939	KDSR-like_SDR_c	G3DSA:3.40.50.720	SM00822	SSF51735
Pca_1p05500	XP_002902297.1: tenascin-like protein [Phytophthora infestans T30-4]	9.3e-99			IPR013111;IPR000742;IPR013032	EGF-like domain, extracellular;EGF-like domain;EGF-like, conserved site	PF07974	EGF-like domain				G3DSA:2.170.300.10;G3DSA:2.10.25.150	SM00181				PS50026	EGF-like domain profile.	PS00022;PS01186	EGF-like domain signature 1.;EGF-like domain signature 2.
Pca_1p05510	XP_009034653.1: hypothetical protein AURANDRAFT_62082 [Aureococcus anophagefferens]	2.9e-132			IPR011989;IPR016024	Armadillo-like helical;Armadillo-type fold						G3DSA:1.25.10.10		SSF48371
Pca_1p05520	XP_005787049.1: hypothetical protein EMIHUDRAFT_228359 [Emiliania huxleyi CCMP1516]	4.6e-13
Pca_1p05530	CAB1106160.1: unnamed protein product [Ectocarpus sp. CCAP 1310/34]	6e-07			IPR004827	Basic-leucine zipper domain	PF00170	bZIP transcription factor	GO:0003700;GO:0006355	cd14687	bZIP_ATF2	G3DSA:1.20.5.170	SM00338	SSF57959			PS50217	Basic-leucine zipper (bZIP) domain profile.
Pca_1p05540	OQR91762.1: hypothetical protein THRCLA_08880 [Thraustotheca clavata]	9.7e-53	K22943	protein YIPF6	IPR006977	Yip1 domain	PF04893	Yip1 domain	GO:0016020
Pca_1p05550	PVV07405.1: short-chain dehydrogenase [gamma proteobacterium symbiont of Ctena orbiculata]	9.1e-49			IPR002347;IPR036291	Short-chain dehydrogenase/reductase SDR;NAD(P)-binding domain superfamily	PF00106	short chain dehydrogenase				G3DSA:3.40.50.720		SSF51735
Pca_1p05560	GFP90093.1: type ii inositol 1 4 5-trisphosphate 5-phosphatase fra3 [Phtheirospermum japonicum]	7.9e-16			IPR005135;IPR000300;IPR036691	Endonuclease/exonuclease/phosphatase;Inositol polyphosphate-related phosphatase;Endonuclease/exonuclease/phosphatase superfamily	PF03372	Endonuclease/Exonuclease/phosphatase family	GO:0046856			G3DSA:3.60.10.10	SM00128	SSF56219
Pca_1p05570	GAX23890.1: hypothetical protein FisN_20Hh096 [Fistulifera solaris]	9.2e-16			IPR000620	EamA domain	PF00892	EamA-like transporter family	GO:0016020;GO:0016021					SSF103481
Pca_1p05580	GBG33005.1: Costars family protein ABRACL [Hondaea fermentalgiana]	7.5e-16
Pca_1p05590	XP_002293604.1: cytochrome P450 [Thalassiosira pseudonana CCMP1335]	9.9e-122			IPR036396;IPR002401;IPR001128;IPR017972	Cytochrome P450 superfamily;Cytochrome P450, E-class, group I;Cytochrome P450;Cytochrome P450, conserved site	PF00067	Cytochrome P450	GO:0005506;GO:0016705;GO:0020037;GO:0055114			G3DSA:1.10.630.10		SSF48264					PS00086	Cytochrome P450 cysteine heme-iron ligand signature.
Pca_1p05600	XP_009036627.1: hypothetical protein AURANDRAFT_64024 [Aureococcus anophagefferens]	9.8e-08
Pca_1p05610	GHP07497.1: hypothetical protein PPROV_000623900 [Pycnococcus provasolii]	9.7e-91			IPR005123;IPR026992;IPR027443	Oxoglutarate/iron-dependent dioxygenase;Non-haem dioxygenase N-terminal domain;Isopenicillin N synthase-like	PF03171;PF14226	2OG-Fe(II) oxygenase superfamily;non-haem dioxygenase in morphine synthesis N-terminal	GO:0016491;GO:0055114			G3DSA:2.60.120.330		SSF51197			PS51471	Fe(2+) 2-oxoglutarate dioxygenase domain profile.
Pca_1p05620	WP_091693609.1: SMP-30/gluconolactonase/LRE family protein [Algoriphagus locisalis]	8.9e-28			IPR011042;IPR013658	Six-bladed beta-propeller, TolB-like;SMP-30/Gluconolactonase/LRE-like region	PF08450	SMP-30/Gluconolactonase/LRE-like region				G3DSA:2.120.10.30		SSF63829
Pca_1p05630	HHE54912.1: carbohydrate kinase [Caldithrix abyssi]	8.2e-46			IPR029056;IPR011611	Ribokinase-like;Carbohydrate kinase PfkB	PF00294	pfkB family carbohydrate kinase				G3DSA:3.40.1190.20		SSF53613
Pca_1p05640	KAF0744481.1: hypothetical protein Ae201684_000957 [Aphanomyces euteiches]	9.2e-100			IPR011009;IPR000719;IPR019530;IPR017441;IPR008271	Protein kinase-like domain superfamily;Protein kinase domain;Intra-flagellar transport protein 57;Protein kinase, ATP binding site;Serine/threonine-protein kinase, active site	PF10498;PF00069	Intra-flagellar transport protein 57;Protein kinase domain	GO:0004672;GO:0005524;GO:0006468			G3DSA:1.10.510.10	SM00220	SSF56112			PS50011	Protein kinase domain profile.	PS00107;PS00108	Protein kinases ATP-binding region signature.;Serine/Threonine protein kinases active-site signature.
Pca_1p05650	PTQ38036.1: hypothetical protein MARPO_0054s0136 [Marchantia polymorpha]	9.8e-111			IPR004147;IPR011009	UbiB domain;Protein kinase-like domain superfamily	PF03109	ABC1 family		cd05121	ABC1_ADCK3-like			SSF56112
Pca_1p05660
Pca_1p05670	XP_009043554.1: hypothetical protein AURANDRAFT_69535, partial [Aureococcus anophagefferens]	9.3e-53			IPR007266;IPR037192	Endoplasmic reticulum oxidoreductin 1;ERO1-like superfamily	PF04137	Endoplasmic Reticulum Oxidoreductin 1 (ERO1)	GO:0003756;GO:0005783;GO:0016671;GO:0055114					SSF110019
Pca_1p05680	NRB38101.1: hypothetical protein [Pseudomonadales bacterium]	8.4e-19
Pca_1p05690	PTQ35422.1: hypothetical protein MARPO_0071s0039 [Marchantia polymorpha]	9.8e-60	K05522-EC:3.2.2.- 4.2.99.18	endonuclease VIII	IPR003034;IPR010979;IPR035937;IPR015886;IPR012319;IPR036361	SAP domain;Ribosomal protein S13-like, H2TH;MutM-like, N-terminal;DNA glycosylase/AP lyase, H2TH DNA-binding;Formamidopyrimidine-DNA glycosylase, catalytic domain;SAP domain superfamily	PF06831;PF02037	Formamidopyrimidine-DNA glycosylase H2TH domain;SAP domain	GO:0003676;GO:0003684;GO:0003906;GO:0006289;GO:0008270;GO:0016799;GO:0006284			G3DSA:3.20.190.10;G3DSA:1.10.8.50;G3DSA:1.10.720.30	SM01232;SM00513;SM00898	SSF46946;SSF68906;SSF81624			PS50800	SAP motif profile.
Pca_1p05700	MAI05543.1: ABC transporter ATP-binding protein [Euryarchaeota archaeon]	9.6e-27			IPR016181;IPR027417	Acyl-CoA N-acyltransferase;P-loop containing nucleoside triphosphate hydrolase						G3DSA:3.40.50.300		SSF55729;SSF52540
Pca_1p05710	KOO28296.1: wd sam and u-box domain-containing protein 1 [Chrysochromulina tobinii]	5e-11			IPR013083;IPR003613	Zinc finger, RING/FYVE/PHD-type;U box domain	PF04564	U-box domain	GO:0004842;GO:0016567			G3DSA:3.30.40.10	SM00504	SSF57850
Pca_1p05720	OQS02629.1: l-threonine ammonia-lyase [Thraustotheca clavata]	9.9e-140	K01754-EC:4.3.1.19	threonine dehydratase	IPR005787;IPR001721;IPR036052;IPR000634;IPR038110;IPR001926	Threonine dehydratase, biosynthetic;Threonine dehydratase, ACT-like domain;Tryptophan synthase beta subunit-like PLP-dependent enzyme;Serine/threonine dehydratase, pyridoxal-phosphate-binding site;Threonine dehydratase, ACT-like domain superfamily;Pyridoxal-phosphate dependent enzyme	PF00585;PF00291	C-terminal regulatory domain of Threonine dehydratase;Pyridoxal-phosphate dependent enzyme	GO:0004794;GO:0009097;GO:0006520;GO:0030170	cd01562;cd04907	Thr-dehyd;ACT_ThrD-I_2	G3DSA:3.40.50.1100;G3DSA:3.40.1020.10		SSF53686;SSF55021	TIGR01124	ilvA_2Cterm: threonine ammonia-lyase, biosynthetic	PS51672	ACT-like domain profile.	PS00165	Serine/threonine dehydratases pyridoxal-phosphate attachment site.
Pca_1p05730
Pca_1p05750	XP_009034277.1: hypothetical protein AURANDRAFT_62101 [Aureococcus anophagefferens]	1.1e-96
Pca_1p05760	NBT49672.1: HAD-IIIA family hydrolase [Actinobacteria bacterium]	9.4e-15	K06938	uncharacterized protein	IPR006549;IPR010710;IPR036412;IPR023214;IPR041492	HAD-superfamily hydrolase,subfamily IIIA;Protein of unknown function DUF1289;HAD-like superfamily;HAD superfamily;Haloacid dehalogenase-like hydrolase	PF06945;PF13419	Protein of unknown function (DUF1289);Haloacid dehalogenase-like hydrolase				G3DSA:3.40.50.1000		SSF56784	TIGR01662	HAD-SF-IIIA: HAD hydrolase, family IIIA
Pca_1p05770	XP_009041377.1: hypothetical protein AURANDRAFT_67616 [Aureococcus anophagefferens]	8.3e-28
Pca_1p05780	KAE8900967.1: Cilia- and flagella-associated protein [Phytophthora fragariae]	9e-69			IPR025252	Domain of unknown function DUF4200	PF13863	Domain of unknown function (DUF4200)
Pca_1p05790	KAG0565652.1: hypothetical protein KC19_7G004400 [Ceratodon purpureus]	9.2e-43			IPR000073;IPR029058	Alpha/beta hydrolase fold-1;Alpha/Beta hydrolase fold	PF00561	alpha/beta hydrolase fold				G3DSA:3.40.50.1820		SSF53474
Pca_1p05800	XP_006816615.1: PREDICTED: uncharacterized protein LOC102807932 [Saccoglossus kowalevskii]	2.1e-06			IPR019378	GDP-fucose protein O-fucosyltransferase	PF10250	GDP-fucose protein O-fucosyltransferase		cd11296	O-FucT_like	G3DSA:3.40.50.11340;G3DSA:3.40.50.11350
Pca_1p05810					IPR010527	Photosystem II PsbU, oxygen evolving complex	PF06514	Photosystem II 12 kDa extrinsic protein (PsbU)	GO:0009523;GO:0009654;GO:0015979;GO:0019898;GO:0042549			G3DSA:1.10.150.320		SSF81585
Pca_1p05820					IPR028110	Transmembrane protein 254	PF14934	Domain of unknown function (DUF4499)
Pca_1p05830	SMQ49806.1: unnamed protein product [Zymoseptoria tritici ST99CH_3D7]	9.8e-06			IPR029063;IPR019410	S-adenosyl-L-methionine-dependent methyltransferase;Lysine methyltransferase	PF10294	Lysine methyltransferase		cd02440	AdoMet_MTases	G3DSA:3.40.50.150		SSF53335
Pca_1p05840	WP_063364350.1: vanadium-dependent haloperoxidase [Pseudoalteromonas luteoviolacea]	6.1e-06			IPR016119;IPR036938	Bromoperoxidase/chloroperoxidase C-terminal;Phosphatidic acid phosphatase type 2/haloperoxidase superfamily			GO:0004601;GO:0055114			G3DSA:1.10.606.10		SSF48317
Pca_1p05850	OEU14055.1: hypothetical protein FRACYDRAFT_188996 [Fragilariopsis cylindrus CCMP1102]	9e-50			IPR001915	Peptidase M48	PF01435	Peptidase family M48	GO:0004222;GO:0006508	cd07325	M48_Ste24p_like	G3DSA:3.30.2010.10
Pca_1p05860	PVD30085.1: hypothetical protein C0Q70_09346 [Pomacea canaliculata]	8.1e-09			IPR001680;IPR015943;IPR036322;IPR017986;IPR027417	WD40 repeat;WD40/YVTN repeat-like-containing domain superfamily;WD40-repeat-containing domain superfamily;WD40-repeat-containing domain;P-loop containing nucleoside triphosphate hydrolase	PF00400	WD domain, G-beta repeat	GO:0005515			G3DSA:2.130.10.10;G3DSA:3.40.50.300	SM00320	SSF50978;SSF52540			PS50082;PS50294	Trp-Asp (WD) repeats profile.;Trp-Asp (WD) repeats circular profile.
Pca_1p05870	AFM90671.1: high mobility group protein [Callorhinchus milii]	8.2e-09			IPR009071;IPR036910;IPR003034	High mobility group box domain;High mobility group box domain superfamily;SAP domain	PF00505	HMG (high mobility group) box		cd00084;cd01390	HMG-box;HMGB-UBF_HMG-box	G3DSA:1.10.30.10	SM00398	SSF47095			PS50118;PS50800	HMG boxes A and B DNA-binding domains profile.;SAP motif profile.
Pca_1p05880	KAA8493948.1: putative signal peptidase I-2 [Porphyridium purpureum]	8.8e-13			IPR036286;IPR019756;IPR015927;IPR000223	LexA/Signal peptidase-like superfamily;Peptidase S26A, signal peptidase I, serine active site;Peptidase S24/S26A/S26B/S26C;Peptidase S26A, signal peptidase I	PF00717	Peptidase S24-like	GO:0008236;GO:0016021;GO:0006508;GO:0016020	cd06530	S26_SPase_I			SSF51306	TIGR02227	sigpep_I_bact: signal peptidase I			PS00501	Signal peptidases I serine active site.
Pca_1p05890	XP_009034277.1: hypothetical protein AURANDRAFT_62101 [Aureococcus anophagefferens]	5.7e-62
Pca_1p05900	OLQ05367.1: hypothetical protein AK812_SmicGene11443 [Symbiodinium microadriaticum]	9.2e-21												SSF101898
Pca_1p05910	MBI9091928.1: methyltransferase [Desulfobacterium sp.]	8.4e-28			IPR025714;IPR029063	Methyltransferase domain;S-adenosyl-L-methionine-dependent methyltransferase	PF13679	Methyltransferase domain						SSF53335
Pca_1p05920					IPR001810;IPR036047	F-box domain;F-box-like domain superfamily	PF00646	F-box domain	GO:0005515					SSF81383
Pca_1p05930
Pca_1p05940	XP_024128028.1: LOW QUALITY PROTEIN: ribosomal protein S6 kinase alpha-1 [Oryzias melastigma]	7.3e-57			IPR000719;IPR011009;IPR008271;IPR000961;IPR017441	Protein kinase domain;Protein kinase-like domain superfamily;Serine/threonine-protein kinase, active site;AGC-kinase, C-terminal;Protein kinase, ATP binding site	PF00069	Protein kinase domain	GO:0004672;GO:0005524;GO:0006468;GO:0004674	cd05123	STKc_AGC	G3DSA:3.30.200.20;G3DSA:1.10.510.10	SM00220	SSF56112			PS50011;PS51285	Protein kinase domain profile.;AGC-kinase C-terminal domain profile.	PS00108;PS00107	Serine/Threonine protein kinases active-site signature.;Protein kinases ATP-binding region signature.
Pca_1p05960	CCI50656.1: unnamed protein product [Albugo candida]	8.9e-83	K02259-EC:1.17.99.9	heme a synthase	IPR023754;IPR003780	Heme A synthase, type 2;COX15/CtaA family	PF02628	Cytochrome oxidase assembly protein	GO:0006784;GO:0016020;GO:0016627;GO:0055114;GO:0016021
Pca_1p05970	HIK56641.1: 50S ribosomal protein L4 [Synechococcales cyanobacterium M55_K2018_004]	9.4e-45	K02926	large subunit ribosomal protein L4	IPR013005;IPR002136;IPR023574	50S ribosomal protein uL4;Ribosomal protein L4/L1e;Ribosomal protein L4 domain superfamily	PF00573	Ribosomal protein L4/L1 family	GO:0003735;GO:0005840;GO:0006412			G3DSA:3.40.1370.10		SSF52166	TIGR03953	rplD_bact: 50S ribosomal protein uL4
Pca_1p05980	XP_009034641.1: hypothetical protein AURANDRAFT_62107 [Aureococcus anophagefferens]	8e-28			IPR000571	Zinc finger, CCCH-type			GO:0046872								PS50103	Zinc finger C3H1-type profile.
Pca_1p05990	OEU16460.1: hypothetical protein FRACYDRAFT_239052 [Fragilariopsis cylindrus CCMP1102]	9e-09
Pca_1p06000
Pca_1p06010
Pca_1p06020					IPR020683;IPR036770;IPR027359;IPR002110;IPR005821	Ankyrin repeat-containing domain;Ankyrin repeat-containing domain superfamily;Voltage-dependent channel domain superfamily;Ankyrin repeat;Ion transport domain	PF12796;PF00520	Ankyrin repeats (3 copies);Ion transport protein	GO:0005515;GO:0005216;GO:0006811;GO:0016020;GO:0055085	cd14580	DUSP13A	G3DSA:1.25.40.20;G3DSA:1.20.120.350	SM00248	SSF81324;SSF48403			PS50088;PS50297	Ankyrin repeat profile.;Ankyrin repeat region circular profile.
Pca_1p06030	EJK66587.1: hypothetical protein THAOC_12486 [Thalassiosira oceanica]	9.7e-44			IPR001179;IPR036034;IPR006311;IPR001478	FKBP-type peptidyl-prolyl cis-trans isomerase domain;PDZ superfamily;Twin-arginine translocation pathway, signal sequence;PDZ domain	PF00254	FKBP-type peptidyl-prolyl cis-trans isomerase	GO:0003755;GO:0005515	cd00136	PDZ	G3DSA:2.30.42.10;G3DSA:3.10.50.40		SSF54534;SSF50156			PS50059;PS51318;PS50106	FKBP-type peptidyl-prolyl cis-trans isomerase domain profile.;Twin arginine translocation (Tat) signal profile.;PDZ domain profile.
Pca_1p06040	OMO80281.1: Multi antimicrobial extrusion protein [Corchorus capsularis]	7.7e-29	K03327	multidrug resistance protein, MATE family	IPR002528	Multi antimicrobial extrusion protein	PF01554	MatE	GO:0015297;GO:0016020;GO:0042910;GO:0055085						TIGR00797	matE: MATE efflux family protein
Pca_1p06050														SSF103511
Pca_1p06060	XP_009037204.1: hypothetical protein AURANDRAFT_64344 [Aureococcus anophagefferens]	9.1e-41			IPR012292	Globin/Protoglobin			GO:0019825;GO:0020037			G3DSA:1.10.490.10
Pca_1p06070	KOO28085.1: hypothetical protein Ctob_003042 [Chrysochromulina tobinii]	5.7e-13
Pca_1p06080	KAE9017094.1: hypothetical protein PF011_g6845 [Phytophthora fragariae]	8.6e-83
Pca_1p06090	KAG0146135.1: hypothetical protein CROQUDRAFT_657765 [Cronartium quercuum f. sp. fusiforme G11]	8.3e-15			IPR001179;IPR019410;IPR029063	FKBP-type peptidyl-prolyl cis-trans isomerase domain;Lysine methyltransferase;S-adenosyl-L-methionine-dependent methyltransferase	PF00254;PF10294	FKBP-type peptidyl-prolyl cis-trans isomerase;Lysine methyltransferase	GO:0003755			G3DSA:3.40.50.150;G3DSA:3.10.50.40		SSF54534;SSF53335			PS50059	FKBP-type peptidyl-prolyl cis-trans isomerase domain profile.
Pca_1p06100	RYH17556.1: hypothetical protein EON65_28440 [archaeon]	6.2e-25			IPR005331;IPR027417	Sulfotransferase;P-loop containing nucleoside triphosphate hydrolase	PF03567	Sulfotransferase family	GO:0008146;GO:0016021			G3DSA:3.40.50.300		SSF52540
Pca_1p06110	KRO94315.1: hypothetical protein ABR96_10825 [cyanobacterium BACL30 MAG-120619-bin27]	8.2e-100	K08997-EC:2.7.7.-	serine/tyrosine/threonine adenylyltransferase	IPR003846	Protein adenylyltransferase SelO	PF02696	Uncharacterized ACR, YdiU/UPF0061 family
Pca_1p06120	XP_024183163.1: farnesylcysteine lyase [Rosa chinensis]	9.7e-40	K05906-EC:1.8.3.5 1.8.3.6	prenylcysteine oxidase / farnesylcysteine lyase	IPR036188;IPR010795	FAD/NAD(P)-binding domain superfamily;Prenylcysteine lyase	PF13450;PF07156	NAD(P)-binding Rossmann-like domain;Prenylcysteine lyase	GO:0016670;GO:0030328;GO:0055114			G3DSA:3.50.50.60		SSF51905
Pca_1p06130	MBB65311.1: 50S rRNA methyltransferase [Waddliaceae bacterium]	9.6e-27	K00783-EC:2.1.1.177	23S rRNA (pseudouridine1915-N3)-methyltransferase	IPR003742;IPR029028;IPR029026	RNA methyltransferase RlmH;Alpha/beta knot methyltransferases;tRNA (guanine-N1-)-methyltransferase, N-terminal	PF02590	Predicted SPOUT methyltransferase	GO:0006364;GO:0008168	cd18081	RlmH-like	G3DSA:3.40.1280.10		SSF75217
Pca_1p06140	XP_005856098.1: hypothetical protein NGA_0331800 [Nannochloropsis gaditana CCMP526]	7.7e-70	K05539-EC:1.-.-.-	tRNA-dihydrouridine synthase A	IPR001269;IPR018517;IPR035587;IPR013785	tRNA-dihydrouridine synthase;tRNA-dihydrouridine synthase, conserved site;DUS-like, FMN-binding domain;Aldolase-type TIM barrel	PF01207	Dihydrouridine synthase (Dus)	GO:0008033;GO:0017150;GO:0050660;GO:0055114;GO:0003824	cd02801	DUS_like_FMN	G3DSA:3.20.20.70		SSF51395					PS01136	Uncharacterized protein family UPF0034 signature.
Pca_1p06150
Pca_1p06160	XP_009034637.1: hypothetical protein AURANDRAFT_71010 [Aureococcus anophagefferens]	3.7e-150
Pca_1p06170
Pca_1p06180	RYY89651.1: hypothetical protein EON63_00295 [archaeon]	7e-13
Pca_1p06190	XP_009035184.1: hypothetical protein AURANDRAFT_62702 [Aureococcus anophagefferens]	2.5e-59			IPR000048	IQ motif, EF-hand binding site			GO:0005515								PS50096	IQ motif profile.
Pca_1p06200	ETL34267.1: hypothetical protein L916_13464 [Phytophthora parasitica]	7.8e-24			IPR038577;IPR001503	GT10-like superfamily;Glycosyl transferase family 10	PF00852;PF13692	Glycosyltransferase family 10 (fucosyltransferase) C-term;Glycosyl transferases group 1	GO:0006486;GO:0008417;GO:0016020	cd03801	GT4_PimA-like	G3DSA:3.40.50.2000;G3DSA:3.40.50.11660		SSF53756
Pca_1p06210	XP_005841322.1: hypothetical protein GUITHDRAFT_99820 [Guillardia theta CCMP2712]	7.4e-10
Pca_1p06220	KAA6421773.1: ubiquitin-conjugating enzyme family [Trebouxia sp. A1-2]	9e-45	K10582-EC:2.3.2.23	ubiquitin-conjugating enzyme E2 Q	IPR016135;IPR000608	Ubiquitin-conjugating enzyme/RWD-like;Ubiquitin-conjugating enzyme E2	PF00179	Ubiquitin-conjugating enzyme				G3DSA:3.10.110.10		SSF54495			PS50127	Ubiquitin-conjugating enzymes family profile.
Pca_1p06230	KOO21647.1: mono-or diacylglycerol acyltransferase type 2 [Chrysochromulina tobinii]	9.9e-34			IPR007130	Diacylglycerol acyltransferase	PF03982	Diacylglycerol acyltransferase	GO:0016747
Pca_1p06240	ETO11666.1: hypothetical protein RFI_25710 [Reticulomyxa filosa]	9.5e-26
Pca_1p06250
Pca_1p06260
Pca_1p06270					IPR011993;IPR001849	PH-like domain superfamily;Pleckstrin homology domain						G3DSA:2.30.29.30		SSF50729			PS50003	PH domain profile.
Pca_1p06280	CAB3406312.1: unnamed protein product [Caenorhabditis bovis]	9.4e-10			IPR011993;IPR000300;IPR036691;IPR001849;IPR036028	PH-like domain superfamily;Inositol polyphosphate-related phosphatase;Endonuclease/exonuclease/phosphatase superfamily;Pleckstrin homology domain;SH3-like domain superfamily	PF00169	PH domain	GO:0046856;GO:0005515	cd00821	PH	G3DSA:2.30.29.30;G3DSA:2.30.30.40;G3DSA:3.60.10.10	SM00128;SM00233	SSF56219;SSF50044;SSF50729			PS50003	PH domain profile.
Pca_1p06290
Pca_1p06300	KAF4683593.1: Diphthine methyltransferase [Perkinsus olseni]	9.7e-15	K17868-EC:3.1.1.97	diphthine methyl ester acylhydrolase	IPR019775;IPR017986;IPR036322;IPR001680	WD40 repeat, conserved site;WD40-repeat-containing domain;WD40-repeat-containing domain superfamily;WD40 repeat			GO:0005515				SM00320	SSF50978			PS50294;PS50082	Trp-Asp (WD) repeats circular profile.;Trp-Asp (WD) repeats profile.	PS00678	Trp-Asp (WD) repeats signature.
Pca_1p06310	KAF9963823.1: NADH dehydrogenase [ubiquinone]	9.3e-78	K18164	NADH dehydrogenase [ubiquinone] 1 alpha subcomplex assembly factor 7	IPR003788;IPR038375;IPR029063	Protein arginine methyltransferase NDUFAF7;Protein arginine methyltransferase NDUFAF7 superfamily;S-adenosyl-L-methionine-dependent methyltransferase	PF02636	Putative S-adenosyl-L-methionine-dependent methyltransferase				G3DSA:3.40.50.12710		SSF53335
Pca_1p06320					IPR002110;IPR036770;IPR020683;IPR002999	Ankyrin repeat;Ankyrin repeat-containing domain superfamily;Ankyrin repeat-containing domain;Tudor domain	PF12796	Ankyrin repeats (3 copies)	GO:0005515	cd04508	TUDOR	G3DSA:1.25.40.20;G3DSA:2.30.30.140	SM00248;SM00333	SSF63748;SSF48403			PS50088;PS50297	Ankyrin repeat profile.;Ankyrin repeat region circular profile.
Pca_1p06330	ELU04110.1: hypothetical protein CAPTEDRAFT_149217 [Capitella teleta]	9.3e-75	K07390	monothiol glutaredoxin	IPR033658;IPR036249;IPR013766;IPR002109	Glutaredoxin, PICOT-like;Thioredoxin-like superfamily;Thioredoxin domain;Glutaredoxin	PF00085;PF00462	Thioredoxin;Glutaredoxin	GO:0045454;GO:0009055;GO:0015035	cd03028;cd02947	GRX_PICOT_like;TRX_family	G3DSA:3.40.30.10		SSF52833			PS51354	Glutaredoxin domain profile.
Pca_1p06340	KAF8728829.1: hypothetical protein HU200_018114 [Digitaria exilis]	9.7e-56			IPR000407	Nucleoside phosphatase GDA1/CD39	PF01150	GDA1/CD39 (nucleoside phosphatase) family	GO:0016787	cd00012	NBD_sugar-kinase_HSP70_actin	G3DSA:3.30.420.150;G3DSA:3.30.420.40
Pca_1p06350
Pca_1p06360	OSX74444.1: hypothetical protein BU14_0289s0023 [Porphyra umbilicalis]	8.4e-21	K00565-EC:2.1.1.56	mRNA (guanine-N7-)-methyltransferase	IPR013846;IPR004274;IPR029063;IPR023214;IPR004971;IPR036412;IPR001339;IPR012340	mRNA capping enzyme, C-terminal;FCP1 homology domain;S-adenosyl-L-methionine-dependent methyltransferase;HAD superfamily;mRNA (guanine-N(7))-methyltransferase domain;HAD-like superfamily;mRNA capping enzyme, catalytic domain;Nucleic acid-binding, OB-fold	PF03919;PF03031;PF03291;PF01331	mRNA capping enzyme, C-terminal domain;NLI interacting factor-like phosphatase;mRNA capping enzyme;mRNA capping enzyme, catalytic domain	GO:0004484;GO:0006370	cd02440	AdoMet_MTases	G3DSA:2.40.50.140;G3DSA:3.30.470.30;G3DSA:3.40.50.1000;G3DSA:3.40.50.150	SM00577	SSF53335;SSF56784;SSF50249;SSF56091			PS50969;PS51562	FCP1 homology domain profile.;mRNA (guanine-N(7)-)-methyltransferase (EC 2.1.1.56) domain profile.
Pca_1p06370	WP_153587055.1: ankyrin repeat domain-containing protein [Caenimonas koreensis]	9.8e-10			IPR020683;IPR002110;IPR036770	Ankyrin repeat-containing domain;Ankyrin repeat;Ankyrin repeat-containing domain superfamily	PF12796	Ankyrin repeats (3 copies)	GO:0005515			G3DSA:1.25.40.20	SM00248	SSF48403			PS50297;PS50088	Ankyrin repeat region circular profile.;Ankyrin repeat profile.
Pca_1p06380	KOO52869.1: het-e [Chrysochromulina tobinii]	8.3e-110	K06867	uncharacterized protein	IPR036770;IPR017986;IPR001680;IPR002110;IPR007111;IPR019775;IPR011047;IPR015943;IPR020683;IPR027417;IPR036322	Ankyrin repeat-containing domain superfamily;WD40-repeat-containing domain;WD40 repeat;Ankyrin repeat;NACHT nucleoside triphosphatase;WD40 repeat, conserved site;Quinoprotein alcohol dehydrogenase-like superfamily;WD40/YVTN repeat-like-containing domain superfamily;Ankyrin repeat-containing domain;P-loop containing nucleoside triphosphate hydrolase;WD40-repeat-containing domain superfamily	PF05729;PF00400;PF12796	NACHT domain;WD domain, G-beta repeat;Ankyrin repeats (3 copies)	GO:0005515	cd04508	TUDOR	G3DSA:2.30.30.140;G3DSA:1.25.40.20;G3DSA:2.130.10.10;G3DSA:3.40.50.300	SM00248;SM00320	SSF48403;SSF50998;SSF52540;SSF50978			PS50294;PS50082;PS50088;PS50837;PS50297	Trp-Asp (WD) repeats circular profile.;Trp-Asp (WD) repeats profile.;Ankyrin repeat profile.;NACHT-NTPase domain profile.;Ankyrin repeat region circular profile.	PS00678	Trp-Asp (WD) repeats signature.
Pca_1p06390	XP_012211698.1: hypothetical protein SPRG_16998 [Saprolegnia parasitica CBS 223.65]	8.1e-07			IPR036047	F-box-like domain superfamily			GO:0005515					SSF81383
Pca_1p06400	XP_004604164.1: PREDICTED: eukaryotic elongation factor 2 kinase [Sorex araneus]	9.7e-52	K08292-EC:2.7.11.20	elongation factor 2 kinase	IPR004166;IPR002999;IPR011009	MHCK/EF2 kinase;Tudor domain;Protein kinase-like domain superfamily	PF02816	Alpha-kinase family	GO:0004674;GO:0005524;GO:0006468	cd04508;cd16967	TUDOR;Alpha_kinase_eEF2K	G3DSA:2.30.30.140;G3DSA:3.30.200.20;G3DSA:3.20.200.10	SM00333;SM00811	SSF56112			PS51158	Alpha-type protein kinase domain profile.
Pca_1p06410
Pca_1p06420	XP_013754869.1: hypothetical protein AMSG_09154 [Thecamonas trahens ATCC 50062]	9.6e-23			IPR002059;IPR000743;IPR011050;IPR012340;IPR019844;IPR012334;IPR011129	Cold-shock protein, DNA-binding;Glycoside hydrolase, family 28;Pectin lyase fold/virulence factor;Nucleic acid-binding, OB-fold;Cold-shock (CSD) domain;Pectin lyase fold;Cold shock domain	PF00295;PF00313	Glycosyl hydrolases family 28;'Cold-shock' DNA-binding domain	GO:0003676;GO:0004650;GO:0005975	cd04458	CSP_CDS	G3DSA:2.160.20.10;G3DSA:2.40.50.140	SM00357	SSF51126;SSF50249			PS51857	Cold-shock (CSD) domain profile.	PS00352	Cold-shock (CSD) domain signature.
Pca_1p06430
Pca_1p06440	GAX95891.1: Hypothetical protein PINS_003826 [Pythium insidiosum]	7.8e-15												SSF54403
Pca_1p06450	XP_002178438.1: predicted protein [Phaeodactylum tricornutum CCAP 1055/1]	9.9e-11
Pca_1p06460
Pca_1p06470	WP_035288282.1: cold shock domain-containing protein [Actinokineospora spheciospongiae]	8.7e-06			IPR012340;IPR011129;IPR002059	Nucleic acid-binding, OB-fold;Cold shock domain;Cold-shock protein, DNA-binding	PF00313	'Cold-shock' DNA-binding domain	GO:0003676	cd04458	CSP_CDS	G3DSA:2.40.50.140	SM00357	SSF50249
Pca_1p06480	XP_009034633.1: hypothetical protein AURANDRAFT_71012 [Aureococcus anophagefferens]	2.2e-46
Pca_1p06490	CAB1118783.1: unnamed protein product [Ectocarpus sp. CCAP 1310/34]	4.5e-16			IPR001387	Cro/C1-type helix-turn-helix domain											PS50943	Cro/C1-type HTH domain profile.
Pca_1p06500
Pca_1p06510	EAI7408245.1: class I SAM-dependent methyltransferase [Campylobacter jejuni]	8.3e-10
Pca_1p06520
Pca_1p06530																	PS51257	Prokaryotic membrane lipoprotein lipid attachment site profile.
Pca_1p06540
Pca_1p06550	XP_002182207.1: predicted protein, partial [Phaeodactylum tricornutum CCAP 1055/1]	8.6e-56	K12399	AP-3 complex subunit sigma	IPR011012;IPR016635;IPR022775;IPR000804	Longin-like domain superfamily;Adaptor protein complex, sigma subunit;AP complex, mu/sigma subunit;Clathrin adaptor complex, small chain	PF01217	Clathrin adaptor complex small chain	GO:0015031;GO:0006886;GO:0016192;GO:0030117	cd14834	AP3_sigma	G3DSA:3.30.450.60		SSF64356					PS00989	Clathrin adaptor complexes small chain signature.
Pca_1p06560	KAF5837769.1: hypothetical protein DUNSADRAFT_3912 [Dunaliella salina]	8.7e-21			IPR000340;IPR000387;IPR029021;IPR016130	Dual specificity phosphatase, catalytic domain;Tyrosine specific protein phosphatases domain;Protein-tyrosine phosphatase-like;Protein-tyrosine phosphatase, active site	PF00782	Dual specificity phosphatase, catalytic domain	GO:0008138;GO:0016311;GO:0016791;GO:0004725	cd14502	RNA_5'-triphosphatase	G3DSA:3.90.190.10		SSF52799			PS50056	Tyrosine specific protein phosphatases family profile.	PS00383	Tyrosine specific protein phosphatases active site.
Pca_1p06570	TYZ62317.1: hypothetical protein PybrP1_009481 [Pythium brassicum]	9.9e-22
Pca_1p06580	AET73575.1: hypothetical protein EMVG_00289 [Emiliania huxleyi virus PS401]	1.6e-06
Pca_1p06590	TMB61494.1: hypothetical protein E6J54_31500 [Deltaproteobacteria bacterium]	5.9e-10			IPR029044;IPR007577	Nucleotide-diphospho-sugar transferases;Glycosyltransferase, DXD sugar-binding motif	PF04488	Glycosyltransferase sugar-binding region containing DXD motif						SSF53448
Pca_1p06610	XP_008911262.1: hypothetical protein PPTG_15717 [Phytophthora parasitica INRA-310]	8e-24	K03965	NADH dehydrogenase (ubiquinone) 1 beta subcomplex subunit 9	IPR008011	Complex 1 LYR protein	PF05347	Complex 1 protein (LYR family)
Pca_1p06620	EJK70045.1: hypothetical protein THAOC_08634 [Thalassiosira oceanica]	9.9e-46			IPR020103;IPR006145;IPR001496	Pseudouridine synthase, catalytic domain superfamily;Pseudouridine synthase, RsuA/RluA;SOCS box domain	PF00849	RNA pseudouridylate synthase	GO:0001522;GO:0003723;GO:0009451;GO:0009982			G3DSA:3.30.2350.10		SSF55120			PS50225	SOCS box domain profile.
Pca_1p06630					IPR002893;IPR013083	Zinc finger, MYND-type;Zinc finger, RING/FYVE/PHD-type	PF01753	MYND finger				G3DSA:3.30.60.180;G3DSA:3.30.40.10					PS50865	Zinc finger MYND-type profile.
Pca_1p06640
Pca_1p06650	GAX16138.1: hypothetical protein FisN_3Hh381 [Fistulifera solaris]	9.7e-37			IPR001841;IPR011723	Zinc finger, RING-type;Zinc finger/thioredoxin putative								SSF57850	TIGR02098	MJ0042_CXXC: MJ0042 family finger-like domain	PS50089	Zinc finger RING-type profile.
Pca_1p06660	XP_030231011.1: catechol O-methyltransferase [Gadus morhua]	6e-30	K00545-EC:2.1.1.6	catechol O-methyltransferase	IPR029063;IPR002935	S-adenosyl-L-methionine-dependent methyltransferase;Class I-like SAM-dependent O-methyltransferase	PF01596	O-methyltransferase	GO:0008171			G3DSA:3.40.50.150		SSF53335			PS51682	SAM-dependent O-methyltransferase class I-type profile.
Pca_1p06670
Pca_1p06680	XP_009032386.1: hypothetical protein AURANDRAFT_60769 [Aureococcus anophagefferens]	6.4e-41
Pca_1p06690	XP_009032386.1: hypothetical protein AURANDRAFT_60769 [Aureococcus anophagefferens]	1.1e-36
Pca_1p06700	XP_009032386.1: hypothetical protein AURANDRAFT_60769 [Aureococcus anophagefferens]	2.7e-34
Pca_1p06710	XP_005769213.1: hypothetical protein EMIHUDRAFT_210324 [Emiliania huxleyi CCMP1516]	9e-14
Pca_1p06720	CAB4107758.1: unnamed protein product [Lactuca saligna]	8e-23			IPR019140	Mini-chromosome maintenance complex-binding protein	PF09739	Mini-chromosome maintenance replisome factor
Pca_1p06730
Pca_1p06740	OQR96407.1: hypothetical protein ACHHYP_15818 [Achlya hypogyna]	9.5e-26			IPR001623;IPR010472;IPR026894;IPR042201;IPR011989;IPR015425;IPR036869;IPR019309;IPR016024	DnaJ domain;Formin, FH3 domain;DNAJ-containing protein, X-domain;Formin, FH2 domain superfamily;Armadillo-like helical;Formin, FH2 domain;Chaperone J-domain superfamily;WASH complex subunit 3;Armadillo-type fold	PF14308;PF02181;PF06367;PF00226;PF10152	X-domain of DnaJ-containing;Formin Homology 2 Domain;Diaphanous FH3 Domain;DnaJ domain;Subunit CCDC53 of WASH complex	GO:0003779;GO:0016043;GO:0071203	cd06257	DnaJ	G3DSA:1.20.58.2220;G3DSA:1.25.10.10;G3DSA:1.10.287.110	SM01139;SM00271	SSF101447;SSF46565;SSF48371			PS50076;PS51444	dnaJ domain profile.;Formin homology-2 (FH2) domain profile.
Pca_1p06750					IPR011990	Tetratricopeptide-like helical domain superfamily			GO:0005515			G3DSA:1.25.40.10
Pca_1p06760	OQY50491.1: hypothetical protein B6247_21435 [Beggiatoa sp. 4572_84]	9.9e-13			IPR036910;IPR009030;IPR011641;IPR013517	High mobility group box domain superfamily;Growth factor receptor cysteine-rich domain superfamily;Tyrosine-protein kinase ephrin type A/B receptor-like;FG-GAP repeat	PF14312	FG-GAP repeat		cd01390	HMGB-UBF_HMG-box	G3DSA:1.10.30.10;G3DSA:2.10.50.10	SM01411	SSF57184;SSF47095
Pca_1p06770
Pca_1p06780					IPR036361;IPR003034	SAP domain superfamily;SAP domain	PF02037	SAP domain				G3DSA:1.10.720.30	SM00513	SSF68906			PS50800	SAP motif profile.
Pca_1p06790					IPR005046	Protein of unknown function DUF285	PF03382	Mycoplasma protein of unknown function, DUF285
Pca_1p06800	WP_051349847.1: bifunctional (p)ppGpp synthetase/guanosine-3',5'-bis(diphosphate) 3'-pyrophosphohydrolase [Meiothermus taiwanensis]	8.7e-118			IPR003607;IPR007685;IPR033655;IPR002912;IPR012675	HD/PDEase domain;RelA/SpoT;RelA, TGS domain;ACT domain;Beta-grasp domain superfamily	PF13328;PF04607;PF13291	HD domain;Region found in RelA / SpoT proteins;ACT domain	GO:0015969	cd00077;cd04876;cd01668;cd05399	HDc;ACT_RelA-SpoT;TGS_RSH;NT_Rel-Spo_like	G3DSA:3.30.70.260;G3DSA:3.10.20.30;G3DSA:1.10.3210.10;G3DSA:3.30.460.10	SM00471;SM00954	SSF55021;SSF81301;SSF109604			PS51671	ACT domain profile.
Pca_1p06810	OKL38158.1: nucleotide exchange factor GrpE [Domibacillus mangrovi]	7.6e-13	K03687	molecular chaperone GrpE	IPR000740;IPR009012;IPR013805	GrpE nucleotide exchange factor;GrpE nucleotide exchange factor, head;GrpE nucleotide exchange factor, coiled-coil	PF01025	GrpE	GO:0000774;GO:0006457;GO:0042803;GO:0051087	cd00446	GrpE	G3DSA:2.30.22.10;G3DSA:3.90.20.20		SSF58014;SSF51064
Pca_1p06820
Pca_1p06840
Pca_1p06850					IPR036020;IPR001202	WW domain superfamily;WW domain	PF00397	WW domain	GO:0005515	cd00201	WW	G3DSA:2.20.70.10	SM00456	SSF51045			PS50020	WW/rsp5/WWP domain profile.	PS01159	WW/rsp5/WWP domain signature.
Pca_1p06860					IPR027417	P-loop containing nucleoside triphosphate hydrolase								SSF52540
Pca_1p06870
Pca_1p06880	EER39874.1: RNA methylase [Histoplasma capsulatum H143]	9e-19	K15430-EC:2.1.1.214	tRNA (guanine10-N2)-methyltransferase	IPR000241;IPR029063;IPR002052	Putative RNA methylase domain;S-adenosyl-L-methionine-dependent methyltransferase;DNA methylase, N-6 adenine-specific, conserved site	PF01170	Putative RNA methylase family UPF0020	GO:0003676;GO:0008168;GO:0032259					SSF53335					PS00092	N-6 Adenine-specific DNA methylases signature.
Pca_1p06890
Pca_1p06900					IPR018649	SHOCT domain	PF09851	Short C-terminal domain
Pca_1p06910	PNW71548.1: hypothetical protein CHLRE_16g658850v5 [Chlamydomonas reinhardtii]	9.8e-66			IPR023395;IPR018108	Mitochondrial carrier domain superfamily;Mitochondrial substrate/solute carrier	PF00153	Mitochondrial carrier protein				G3DSA:1.50.40.10		SSF103506			PS50920	Solute carrier (Solcar) repeat profile.
Pca_1p06920
Pca_1p06930					IPR005123	Oxoglutarate/iron-dependent dioxygenase			GO:0016491;GO:0055114			G3DSA:2.60.120.620					PS51471	Fe(2+) 2-oxoglutarate dioxygenase domain profile.
Pca_1p06940					IPR013083;IPR001841	Zinc finger, RING/FYVE/PHD-type;Zinc finger, RING-type	PF13923	Zinc finger, C3HC4 type (RING finger)				G3DSA:3.30.40.10	SM00184	SSF57850			PS50089	Zinc finger RING-type profile.
Pca_1p06950	XP_009034629.1: hypothetical protein AURANDRAFT_62133 [Aureococcus anophagefferens]	6.8e-32
Pca_1p06960	CBJ33084.1: Hypothetical leucine rich repeat calcium binding protein [Ectocarpus siliculosus]	6.9e-06			IPR032675;IPR001611	Leucine-rich repeat domain superfamily;Leucine-rich repeat	PF13516	Leucine Rich repeat	GO:0005515			G3DSA:3.80.10.10	SM00368	SSF52047
Pca_1p06970	GBG31554.1: Kinesin-like protein [Hondaea fermentalgiana]	9.4e-48			IPR027417;IPR019821;IPR001752;IPR036961	P-loop containing nucleoside triphosphate hydrolase;Kinesin motor domain, conserved site;Kinesin motor domain;Kinesin motor domain superfamily	PF00225	Kinesin motor domain	GO:0003777;GO:0005524;GO:0007018;GO:0008017	cd00106	KISc	G3DSA:3.40.850.10	SM00129	SSF52540			PS50067	Kinesin motor domain profile.	PS00411	Kinesin motor domain signature.
Pca_1p06980
Pca_1p06990
Pca_1p07000	PZU97257.1: Apocarotenoid-15,15'-oxygenase [Cyanobium sp.]	8.5e-46			IPR004294	Carotenoid oxygenase	PF03055	Retinal pigment epithelial membrane protein	GO:0016702;GO:0055114
Pca_1p07010
Pca_1p07020										cd06503	ATP-synt_Fo_b
Pca_1p07030
Pca_1p07050	XP_001697069.1: predicted protein [Chlamydomonas reinhardtii]	9e-44			IPR025067	Protein of unknown function DUF4079	PF13301	Protein of unknown function (DUF4079)
Pca_1p07060					IPR000048	IQ motif, EF-hand binding site	PF00612	IQ calmodulin-binding motif	GO:0005515								PS50096	IQ motif profile.
Pca_1p07070
Pca_1p07090
Pca_1p07100	QNR59148.1: ribosomal protein S5, partial [Phytophthora cinnamomi]	9.5e-22	K02988	small subunit ribosomal protein S5	IPR012677;IPR035979;IPR000504;IPR013810;IPR014721;IPR005324;IPR020568	Nucleotide-binding alpha-beta plait domain superfamily;RNA-binding domain superfamily;RNA recognition motif domain;Ribosomal protein S5, N-terminal;Ribosomal protein S5 domain 2-type fold, subgroup;Ribosomal protein S5, C-terminal;Ribosomal protein S5 domain 2-type fold	PF03719;PF00333	Ribosomal protein S5, C-terminal domain;Ribosomal protein S5, N-terminal domain	GO:0003676;GO:0003723;GO:0003735;GO:0005840;GO:0006412			G3DSA:3.30.160.20;G3DSA:3.30.70.330;G3DSA:3.30.230.10	SM00360	SSF54768;SSF54928;SSF54211			PS50102;PS50881	Eukaryotic RNA Recognition Motif (RRM) profile.;S5 double stranded RNA-binding domain profile.
Pca_1p07110
Pca_1p07120	KAF0686319.1: hypothetical protein As57867_021789, partial [Aphanomyces stellatus]	9.5e-19	K13172	serine/arginine repetitive matrix protein 2	IPR013170	mRNA splicing factor Cwf21 domain	PF08312	cwf21 domain					SM01115
Pca_1p07130
Pca_1p07140	XP_005781532.1: hypothetical protein EMIHUDRAFT_253973, partial [Emiliania huxleyi CCMP1516]	6.4e-38
Pca_1p07150	NIR30493.1: ATP-dependent zinc metalloprotease FtsH [Gammaproteobacteria bacterium]	9.8e-55			IPR003593;IPR041569;IPR037219;IPR003959;IPR027417;IPR000642;IPR003960	AAA+ ATPase domain;AAA ATPase, AAA+ lid domain;Peptidase M41-like;ATPase, AAA-type, core;P-loop containing nucleoside triphosphate hydrolase;Peptidase M41;ATPase, AAA-type, conserved site	PF17862;PF00004;PF01434	AAA+ lid domain;ATPase family associated with various cellular activities (AAA);Peptidase family M41	GO:0004222;GO:0005524;GO:0006508	cd00009	AAA	G3DSA:1.10.8.60;G3DSA:3.40.50.300;G3DSA:1.20.58.760	SM00382	SSF140990;SSF52540					PS00674	AAA-protein family signature.
Pca_1p07160	MAQ11302.1: hypothetical protein [Gammaproteobacteria bacterium]	9.6e-35										G3DSA:2.60.120.620		SSF51197
Pca_1p07170	TKY48371.1: E3 ubiquitin ligase BIG BROTHER [Spatholobus suberectus]	9e-13	K19045-EC:2.3.2.27	E3 ubiquitin-protein ligase BIG BROTHER and related proteins	IPR013083;IPR001841	Zinc finger, RING/FYVE/PHD-type;Zinc finger, RING-type	PF13639	Ring finger domain				G3DSA:3.30.40.10	SM00184	SSF57850			PS50089	Zinc finger RING-type profile.
Pca_1p07180	OQR82828.1: hypothetical protein ACHHYP_15456 [Achlya hypogyna]	9.3e-10	K22825	non-structural maintenance of chromosomes element 4	IPR014854	Non-structural maintenance of chromosome element 4, C-terminal	PF08743	Nse4 C-terminal
Pca_1p07190					IPR035441;IPR017923;IPR003617	TFIIS/LEDGF domain superfamily;Transcription factor IIS, N-terminal;Transcription elongation factor, TFIIS/CRSP70, N-terminal, sub-type	PF08711	TFIIS helical bundle-like domain	GO:0005634			G3DSA:1.20.930.10	SM00509	SSF47676			PS51319	TFIIS N-terminal domain profile.
Pca_1p07200	WP_181472956.1: thermonuclease family protein [Halobacillus locisalis]	7.7e-07	K01174-EC:3.1.31.1	micrococcal nuclease	IPR016071;IPR035437	Staphylococcal nuclease (SNase-like), OB-fold;SNase-like, OB-fold superfamily	PF00565	Staphylococcal nuclease homologue				G3DSA:2.40.50.90	SM00318	SSF50199
Pca_1p07210	XP_008870867.1: hypothetical protein H310_07281 [Aphanomyces invadans]	9.4e-112			IPR001680;IPR015943;IPR015048;IPR019775;IPR017986;IPR036322	WD40 repeat;WD40/YVTN repeat-like-containing domain superfamily;Domain of unknown function DUF1899;WD40 repeat, conserved site;WD40-repeat-containing domain;WD40-repeat-containing domain superfamily	PF00400;PF08953;PF16300	WD domain, G-beta repeat;Domain of unknown function (DUF1899);Type of WD40 repeat	GO:0005515			G3DSA:2.130.10.10	SM00320;SM01166;SM01167	SSF50978			PS50082;PS50294	Trp-Asp (WD) repeats profile.;Trp-Asp (WD) repeats circular profile.	PS00678	Trp-Asp (WD) repeats signature.
Pca_1p07220	XP_029824111.1: 2-oxoglutarate and iron-dependent oxygenase domain-containing protein 3-like isoform X1 [Ixodes scapularis]	8.8e-07			IPR005123;IPR006620	Oxoglutarate/iron-dependent dioxygenase;Prolyl 4-hydroxylase, alpha subunit	PF13640	2OG-Fe(II) oxygenase superfamily	GO:0016491;GO:0055114;GO:0005506;GO:0016705;GO:0031418			G3DSA:2.60.120.620	SM00702				PS51471	Fe(2+) 2-oxoglutarate dioxygenase domain profile.
Pca_1p07230	XP_009037409.1: hypothetical protein AURANDRAFT_64455 [Aureococcus anophagefferens]	5.5e-08
Pca_1p07240	MAD26313.1: hypothetical protein [Verrucomicrobiales bacterium]	5.6e-17			IPR002893;IPR011990;IPR013083;IPR011016	Zinc finger, MYND-type;Tetratricopeptide-like helical domain superfamily;Zinc finger, RING/FYVE/PHD-type;Zinc finger, RING-CH-type	PF13374;PF01753;PF12906	Tetratricopeptide repeat;MYND finger;RING-variant domain	GO:0005515;GO:0008270			G3DSA:3.30.60.180;G3DSA:1.25.40.10;G3DSA:3.30.40.10		SSF144232;SSF57850;SSF48452			PS50865	Zinc finger MYND-type profile.
Pca_1p07250	WP_146875011.1: insulinase family protein [Halovibrio variabilis]	4.4e-14			IPR011249;IPR011765	Metalloenzyme, LuxS/M16 peptidase-like;Peptidase M16, N-terminal	PF00675	Insulinase (Peptidase family M16)	GO:0003824;GO:0046872			G3DSA:3.30.830.10		SSF63411
Pca_1p07260	CBN77990.1: conserved unknown protein [Ectocarpus siliculosus]	8.8e-15			IPR013714	Golgi apparatus membrane protein TVP15	PF08507	COPI associated protein
Pca_1p07270	GFG41027.1: hypothetical protein Cfor_06797 [Coptotermes formosanus]	9e-11			IPR043129;IPR004000	ATPase, nucleotide binding domain;Actin family	PF00022	Actin				G3DSA:3.30.420.40	SM00268	SSF53067
Pca_1p07280					IPR001202;IPR036020	WW domain;WW domain superfamily	PF00397	WW domain	GO:0005515	cd00201	WW	G3DSA:2.20.70.10	SM00456	SSF51045			PS50020	WW/rsp5/WWP domain profile.	PS01159	WW/rsp5/WWP domain signature.
Pca_1p07290	HFG32231.1: Asp-tRNA(Asn)/Glu-tRNA(Gln) amidotransferase subunit GatA [Planctomycetes bacterium]	8.2e-74	K02433-EC:6.3.5.6 6.3.5.7K01426-EC:3.5.1.4	aspartyl-tRNA(Asn)/glutamyl-tRNA(Gln) amidotransferase subunit Aamidase	IPR036928;IPR023631;IPR020556	Amidase signature (AS) superfamily;Amidase signature domain;Amidase, conserved site	PF01425	Amidase				G3DSA:3.90.1300.10		SSF75304					PS00571	Amidases signature.
Pca_1p07300	OEU17917.1: hypothetical protein FRACYDRAFT_225447 [Fragilariopsis cylindrus CCMP1102]	8e-20			IPR010666;IPR015886;IPR010979	Zinc finger, GRF-type;DNA glycosylase/AP lyase, H2TH DNA-binding;Ribosomal protein S13-like, H2TH	PF06839;PF06831	GRF zinc finger;Formamidopyrimidine-DNA glycosylase H2TH domain	GO:0008270;GO:0003684;GO:0003906;GO:0006289;GO:0016799;GO:0003676			G3DSA:1.10.8.50	SM01232	SSF46946
Pca_1p07310	WP_008864965.1: molybdopterin adenylyltransferase [Parasutterella excrementihominis]	9.1e-08			IPR029058;IPR025605;IPR041966;IPR003140	Alpha/Beta hydrolase fold;OST-HTH/LOTUS domain;LOTUS-like domain;Phospholipase/carboxylesterase/thioesterase	PF02230;PF12872	Phospholipase/Carboxylesterase;OST-HTH/LOTUS domain	GO:0016787			G3DSA:1.10.10.1880;G3DSA:3.40.50.1820		SSF53474			PS51644	OST-type HTH domain profile.
Pca_1p07320	NXM03840.1: LYPL1 protein [Tyrannus savana]	6.9e-29	K06999	phospholipase/carboxylesterase	IPR029058;IPR003140	Alpha/Beta hydrolase fold;Phospholipase/carboxylesterase/thioesterase	PF02230	Phospholipase/Carboxylesterase	GO:0016787			G3DSA:3.40.50.1820		SSF53474
Pca_1p07330	CBN76629.1: conserved unknown protein [Ectocarpus siliculosus]	3.1e-09
Pca_1p07340	MBF2036026.1: hypothetical protein [Leptolyngbyaceae cyanobacterium T60_A2020_046]	9.7e-38			IPR032710	NTF2-like domain superfamily								SSF54427
Pca_1p07350	CAB1098721.1: unnamed protein product [Ectocarpus sp. CCAP 1310/34]	7.4e-31										G3DSA:3.30.420.470
Pca_1p07360					IPR015943;IPR011044;IPR001680	WD40/YVTN repeat-like-containing domain superfamily;Quinoprotein amine dehydrogenase, beta chain-like;WD40 repeat			GO:0005515			G3DSA:2.130.10.10	SM00320	SSF50969
Pca_1p07370	OLQ13954.1: GDP-mannose transporter GONST4 [Symbiodinium microadriaticum]	8.3e-34
Pca_1p07380					IPR001005;IPR017877	SANT/Myb domain;Myb-like domain				cd00167	SANT	G3DSA:1.10.10.60	SM00717				PS50090	Myb-like domain profile.
Pca_1p07390
Pca_1p07400	XP_009034301.1: expressed protein [Aureococcus anophagefferens]	8.5e-181
Pca_1p07410
Pca_1p07420	RAW32590.1: Eukaryotic peptide chain release factor GTP-binding subunit [Phytophthora cactorum]	9.3e-149	K03267	peptide chain release factor subunit 3	IPR027417;IPR009000;IPR000795;IPR031157;IPR009001;IPR004160	P-loop containing nucleoside triphosphate hydrolase;Translation protein, beta-barrel domain superfamily;Transcription factor, GTP-binding domain;Tr-type G domain, conserved site;Translation elongation factor EF1A/initiation factor IF2gamma, C-terminal;Translation elongation factor EFTu/EF1A, C-terminal	PF00009;PF03143	Elongation factor Tu GTP binding domain;Elongation factor Tu C-terminal domain	GO:0003924;GO:0005525	cd01883;cd03704;cd04089	EF1_alpha;eRF3_C_III;eRF3_II	G3DSA:2.40.30.10;G3DSA:3.40.50.300		SSF52540;SSF50447;SSF50465			PS51722	Translational (tr)-type guanine nucleotide-binding (G) domain profile.	PS00301	Translational (tr)-type guanine nucleotide-binding (G) domain signature.
Pca_1p07430	ETK83175.1: alpha,alpha-trehalose-phosphate synthase (UDP-forming), variant 1 [Phytophthora parasitica]	7.9e-227	K16055-EC:2.4.1.15 3.1.3.12K00697-EC:2.4.1.15 2.4.1.347	trehalose 6-phosphate synthase/phosphatasetrehalose 6-phosphate synthase	IPR003337;IPR006379;IPR036412;IPR023214;IPR001830	Trehalose-phosphatase;HAD-superfamily hydrolase, subfamily IIB;HAD-like superfamily;HAD superfamily;Glycosyl transferase, family 20	PF02358;PF00982	Trehalose-phosphatase;Glycosyltransferase family 20	GO:0003824;GO:0005992	cd01627;cd03788	HAD_TPP;GT20_TPS	G3DSA:3.30.70.1020;G3DSA:3.40.50.2000;G3DSA:3.40.50.1000		SSF53756;SSF56784	TIGR01484;TIGR00685	HAD-SF-IIB: HAD hydrolase, family IIB;T6PP: trehalose-phosphatase
Pca_1p07440	KAA0150847.1: hypothetical protein FNF29_04961 [Cafeteria roenbergensis]	4.8e-06			IPR023214;IPR036412	HAD superfamily;HAD-like superfamily						G3DSA:3.40.50.1000		SSF56784
Pca_1p07450										cd04508	TUDOR	G3DSA:2.30.30.140
Pca_1p07460					IPR000433;IPR043145	Zinc finger, ZZ-type;Zinc finger, ZZ-type superfamily	PF00569	Zinc finger, ZZ type	GO:0008270			G3DSA:3.30.60.90		SSF57850			PS50135	Zinc finger ZZ-type profile.
Pca_1p07470					IPR011016;IPR013083;IPR011990	Zinc finger, RING-CH-type;Zinc finger, RING/FYVE/PHD-type;Tetratricopeptide-like helical domain superfamily	PF13424;PF12906;PF13374	Tetratricopeptide repeat;RING-variant domain;Tetratricopeptide repeat	GO:0008270;GO:0005515	cd16495	RING_CH-C4HC3_MARCH	G3DSA:3.30.40.10;G3DSA:1.25.40.10	SM00744	SSF57850;SSF48452			PS51292	Zinc finger RING-CH-type profile.
Pca_1p07480	XP_037934038.1: protein bcn92 [Teleopsis dalmanni]	9.2e-07	K22069	LYR motif-containing protein 4	IPR008011	Complex 1 LYR protein	PF05347	Complex 1 protein (LYR family)
Pca_1p07490	GAX21593.1: hypothetical protein FisN_29Hh026 [Fistulifera solaris]	9e-64	K20367	endoplasmic reticulum-Golgi intermediate compartment protein 3	IPR012936;IPR039542	Endoplasmic reticulum vesicle transporter, C-terminal;Endoplasmic reticulum vesicle transporter, N-terminal	PF07970;PF13850	Endoplasmic reticulum vesicle transporter;Endoplasmic Reticulum-Golgi Intermediate Compartment (ERGIC)									PS51257	Prokaryotic membrane lipoprotein lipid attachment site profile.
Pca_1p07500	XP_009034616.1: hypothetical protein AURANDRAFT_62153 [Aureococcus anophagefferens]	1.5e-44
Pca_1p07510	OEU22378.1: hypothetical protein FRACYDRAFT_232533 [Fragilariopsis cylindrus CCMP1102]	7.1e-23
Pca_1p07520
Pca_1p07530	TYI27610.1: hypothetical protein ES332_A05G189100v1 [Gossypium tomentosum]	7.2e-23	K00981-EC:2.7.7.41	phosphatidate cytidylyltransferase			PF01148	Cytidylyltransferase family
Pca_1p07540
Pca_1p07550	XP_036248414.1: tripeptidyl-peptidase 1 [Molothrus ater]	9.7e-64	K01279-EC:3.4.14.9	tripeptidyl-peptidase I	IPR030400;IPR000209;IPR015366;IPR023828;IPR036852	Sedolisin domain;Peptidase S8/S53 domain;Peptidase S53, activation domain;Peptidase S8, subtilisin, Ser-active site;Peptidase S8/S53 domain superfamily	PF00082;PF09286	Subtilase family;Pro-kumamolisin, activation domain	GO:0006508;GO:0004252;GO:0008236	cd11377;cd04056	Pro-peptidase_S53;Peptidases_S53	G3DSA:3.40.50.200	SM00944	SSF54897;SSF52743			PS51695	Sedolisin domain profile.	PS00138	Serine proteases, subtilase family, serine active site.
Pca_1p07560	XP_008872127.1: hypothetical protein H310_08230 [Aphanomyces invadans]	9.9e-32			IPR036237;IPR013022	Xylose isomerase-like superfamily;Xylose isomerase-like, TIM barrel domain	PF01261	Xylose isomerase-like TIM barrel				G3DSA:3.20.20.150		SSF51658
Pca_1p07570	OLQ04138.1: Vegetative incompatibility protein HET-E-1 [Symbiodinium microadriaticum]	8.6e-18			IPR006597;IPR011990;IPR005123	Sel1-like repeat;Tetratricopeptide-like helical domain superfamily;Oxoglutarate/iron-dependent dioxygenase			GO:0005515;GO:0016491;GO:0055114			G3DSA:1.25.40.10;G3DSA:2.60.120.620	SM00671	SSF81901			PS51471	Fe(2+) 2-oxoglutarate dioxygenase domain profile.
Pca_1p07580	PRP75317.1: protein kinase [Planoprotostelium fungivorum]	8.4e-63			IPR020683;IPR002110;IPR000719;IPR011009;IPR017441;IPR036770;IPR008271	Ankyrin repeat-containing domain;Ankyrin repeat;Protein kinase domain;Protein kinase-like domain superfamily;Protein kinase, ATP binding site;Ankyrin repeat-containing domain superfamily;Serine/threonine-protein kinase, active site	PF13637;PF12796;PF00069	Ankyrin repeats (many copies);Ankyrin repeats (3 copies);Protein kinase domain	GO:0005515;GO:0004672;GO:0005524;GO:0006468	cd05123	STKc_AGC	G3DSA:3.30.200.20;G3DSA:1.25.40.20;G3DSA:1.10.510.10	SM00248;SM00220	SSF56112;SSF48403			PS50297;PS50088;PS50011	Ankyrin repeat region circular profile.;Ankyrin repeat profile.;Protein kinase domain profile.	PS00107;PS00108	Protein kinases ATP-binding region signature.;Serine/Threonine protein kinases active-site signature.
Pca_1p07600	ETI36710.1: hypothetical protein F443_17222 [Phytophthora parasitica P1569]	9.4e-139			IPR001609;IPR036961;IPR000048;IPR027417	Myosin head, motor domain;Kinesin motor domain superfamily;IQ motif, EF-hand binding site;P-loop containing nucleoside triphosphate hydrolase	PF00063	Myosin head (motor domain)	GO:0003774;GO:0005524;GO:0016459;GO:0005515	cd00124	MYSc	G3DSA:3.40.850.10;G3DSA:1.20.120.720;G3DSA:1.20.58.530	SM00242	SSF52540			PS51456;PS50096	Myosin motor domain profile.;IQ motif profile.
Pca_1p07610	RHY31518.1: hypothetical protein DYB32_003413 [Aphanomyces invadans]	9.2e-158	K14569	ribosome biogenesis protein BMS1	IPR007034;IPR012948;IPR027417;IPR030387	Ribosome biogenesis protein BMS1/TSR1, C-terminal;AARP2CN;P-loop containing nucleoside triphosphate hydrolase;Bms1/Tsr1-type G domain	PF08142;PF04950	AARP2CN (NUC121) domain;40S ribosome biogenesis protein Tsr1 and BMS1 C-terminal	GO:0005634;GO:0042254			G3DSA:3.40.50.300	SM01362;SM00785	SSF52540			PS51714	Bms1-type guanine nucleotide-binding (G) domain profile.
Pca_1p07620
Pca_1p07630
Pca_1p07640
Pca_1p07650
Pca_1p07660
Pca_1p07670	KAA1095347.1: DNA-dependent ATPase protein rad54 [Puccinia graminis f. sp. tritici]	9.6e-42			IPR014001;IPR027417;IPR001650;IPR038718;IPR000330	Helicase superfamily 1/2, ATP-binding domain;P-loop containing nucleoside triphosphate hydrolase;Helicase, C-terminal;SNF2-like, N-terminal domain superfamily;SNF2-related, N-terminal domain	PF00271;PF00176	Helicase conserved C-terminal domain;SNF2 family N-terminal domain	GO:0005524	cd18004;cd18793	DEXHc_RAD54;SF2_C_SNF	G3DSA:3.40.50.10810;G3DSA:3.40.50.300	SM00487;SM00490	SSF52540			PS51194;PS51192	Superfamilies 1 and 2 helicase C-terminal domain profile.;Superfamilies 1 and 2 helicase ATP-binding type-1 domain profile.
Pca_1p07680	KAA0150295.1: hypothetical protein FNF29_05308 [Cafeteria roenbergensis]	9.2e-18			IPR011990;IPR001623;IPR036770;IPR020683;IPR036869;IPR002110	Tetratricopeptide-like helical domain superfamily;DnaJ domain;Ankyrin repeat-containing domain superfamily;Ankyrin repeat-containing domain;Chaperone J-domain superfamily;Ankyrin repeat	PF00226;PF12796	DnaJ domain;Ankyrin repeats (3 copies)	GO:0005515	cd06257	DnaJ	G3DSA:1.25.40.10;G3DSA:1.10.287.110;G3DSA:1.25.40.20	SM00271;SM00248	SSF48452;SSF48403;SSF46565			PS50297;PS50088;PS50076	Ankyrin repeat region circular profile.;Ankyrin repeat profile.;dnaJ domain profile.
Pca_1p07690	XP_009042414.1: hypothetical protein AURANDRAFT_68471 [Aureococcus anophagefferens]	5.9e-08			IPR013026;IPR011990	Tetratricopeptide repeat-containing domain;Tetratricopeptide-like helical domain superfamily			GO:0005515			G3DSA:1.25.40.10		SSF48452			PS50293	TPR repeat region circular profile.
Pca_1p07700	PYS80329.1: hypothetical protein DMF67_20750 [Acidobacteria bacterium]	9.1e-16			IPR008930	Terpenoid cyclases/protein prenyltransferase alpha-alpha toroid								SSF48239
Pca_1p07710	XP_033642110.1: phospholipid scramblase 1-like [Asterias rubens]	9.1e-08			IPR005552	Scramblase	PF03803	Scramblase	GO:0017121;GO:0017128
Pca_1p07720	WP_140985546.1: histidine phosphatase family protein [Asticcacaulis tiandongensis]	7.1e-06			IPR013078;IPR029033	Histidine phosphatase superfamily, clade-1;Histidine phosphatase superfamily	PF00300	Histidine phosphatase superfamily (branch 1)		cd07067	HP_PGM_like	G3DSA:3.40.50.1240	SM00855	SSF53254
Pca_1p07730	TFJ87209.1: hypothetical protein NSK_001541 [Nannochloropsis salina CCMP1776]	8.7e-112	K06063	SNW domain-containing protein 1	IPR004015	SKI-interacting protein SKIP, SNW domain	PF02731	SKIP/SNW domain	GO:0000398;GO:0005681
Pca_1p07740	XP_022224533.1: transmembrane protein 222 isoform X1 [Drosophila obscura]	9.7e-23	K20726	transmembrane protein 222	IPR008496	TMEM222/RTE1	PF05608	Protein of unknown function (DUF778)
Pca_1p07750	PKK21598.1: PHD finger protein 7 [Columba livia]	9e-08			IPR013083;IPR001841;IPR011011	Zinc finger, RING/FYVE/PHD-type;Zinc finger, RING-type;Zinc finger, FYVE/PHD-type						G3DSA:2.30.30.140;G3DSA:3.30.40.10		SSF57903			PS50089	Zinc finger RING-type profile.
Pca_1p07760					IPR038190;IPR013257	Set2 Rpb1 interacting domain superfamily;Set2 Rpb1 interacting domain	PF08236	SRI (Set2 Rpb1 interacting) domain	GO:0005694;GO:0006355;GO:0018024;GO:0034968			G3DSA:1.10.1740.100
Pca_1p07770	WP_050663768.1: ribulose-phosphate 3-epimerase [Roseovarius tolerans]	9.9e-38			IPR000056;IPR013785;IPR011060	Ribulose-phosphate 3-epimerase-like;Aldolase-type TIM barrel;Ribulose-phosphate binding barrel	PF00834	Ribulose-phosphate 3 epimerase family	GO:0005975;GO:0016857;GO:0003824	cd00429	RPE	G3DSA:3.20.20.70		SSF51366
Pca_1p07780	GAU19566.1: hypothetical protein TSUD_303790 [Trifolium subterraneum]	9.6e-34			IPR001841;IPR001005;IPR009091;IPR001202;IPR017877;IPR000408;IPR036020;IPR013083;IPR009057;IPR017930;IPR017907	Zinc finger, RING-type;SANT/Myb domain;Regulator of chromosome condensation 1/beta-lactamase-inhibitor protein II;WW domain;Myb-like domain;Regulator of chromosome condensation, RCC1;WW domain superfamily;Zinc finger, RING/FYVE/PHD-type;Homeobox-like domain superfamily;Myb domain;Zinc finger, RING-type, conserved site	PF00249;PF00415;PF13920;PF00397	Myb-like DNA-binding domain;Regulator of chromosome condensation (RCC1) repeat;Zinc finger, C3HC4 type (RING finger);WW domain	GO:0005515;GO:0003677	cd00167;cd00201;cd16449	SANT;WW;RING-HC	G3DSA:2.20.70.10;G3DSA:3.30.40.10;G3DSA:1.10.10.60;G3DSA:2.130.10.30	SM00184;SM00717;SM00456	SSF50985;SSF51045;SSF46689;SSF57850			PS50090;PS50089;PS50012;PS50020;PS51294	Myb-like domain profile.;Zinc finger RING-type profile.;Regulator of chromosome condensation (RCC1) repeat profile.;WW/rsp5/WWP domain profile.;Myb-type HTH DNA-binding domain profile.	PS01159;PS00518	WW/rsp5/WWP domain signature.;Zinc finger RING-type signature.
Pca_1p07800	XP_009034307.1: hypothetical protein AURANDRAFT_62167 [Aureococcus anophagefferens]	1.1e-21	K19033	30S ribosomal protein S31	IPR030826	30S ribosomal protein			GO:0005840						TIGR04560	ribo_THX: ribosomal small subunit protein bTHX
Pca_1p07810	XP_001562018.1: putative arginine N-methyltransferase, type III [Leishmania braziliensis MHOM/BR/75/M2904]	9.7e-77			IPR025799;IPR029063	Protein arginine N-methyltransferase;S-adenosyl-L-methionine-dependent methyltransferase	PF06325	Ribosomal protein L11 methyltransferase (PrmA)	GO:0016274;GO:0018216	cd02440	AdoMet_MTases	G3DSA:2.70.160.11;G3DSA:3.40.50.150		SSF53335			PS51678	SAM-dependent methyltransferase PRMT-type domain profile.
Pca_1p07820	GAX27749.1: hypothetical protein FisN_13Hh151 [Fistulifera solaris]	7.3e-06
Pca_1p07830	HFM99529.1: TIGR04168 family protein [Oscillatoriales cyanobacterium SpSt-418]	9.2e-37			IPR029052;IPR004843	Metallo-dependent phosphatase-like;Calcineurin-like phosphoesterase domain, ApaH type	PF00149	Calcineurin-like phosphoesterase	GO:0016787			G3DSA:3.60.21.10		SSF56300
Pca_1p07840	TQL36956.1: alpha-tubulin suppressor-like RCC1 family protein [Salinispora arenicola]	8.7e-24			IPR000408;IPR009091;IPR000048	Regulator of chromosome condensation, RCC1;Regulator of chromosome condensation 1/beta-lactamase-inhibitor protein II;IQ motif, EF-hand binding site	PF00415	Regulator of chromosome condensation (RCC1) repeat	GO:0005515			G3DSA:2.130.10.30		SSF50985			PS50096;PS50012	IQ motif profile.;Regulator of chromosome condensation (RCC1) repeat profile.	PS00626	Regulator of chromosome condensation (RCC1) signature 2.
Pca_1p07850	XP_034591950.1: ABC transporter G family member 26 [Setaria viridis]	9e-75			IPR003439;IPR003593;IPR013525;IPR027417	ABC transporter-like;AAA+ ATPase domain;ABC-2 type transporter;P-loop containing nucleoside triphosphate hydrolase	PF00005;PF01061	ABC transporter;ABC-2 type transporter	GO:0005524;GO:0016887;GO:0016020			G3DSA:3.40.50.300	SM00382	SSF52540			PS50893	ATP-binding cassette, ABC transporter-type domain profile.
Pca_1p07860	CEL99188.1: unnamed protein product [Vitrella brassicaformis CCMP3155]	9.9e-20			IPR032710	NTF2-like domain superfamily						G3DSA:3.10.450.50		SSF54427
Pca_1p07870	SHO79907.1: Similar to S.cerevisiae protein NNT1 (S-adenosylmethionine-dependent methyltransferase) [Malassezia sympodialis ATCC 42132]	9.6e-12			IPR019410;IPR029063	Lysine methyltransferase;S-adenosyl-L-methionine-dependent methyltransferase	PF10294	Lysine methyltransferase				G3DSA:3.40.50.150		SSF53335
Pca_1p07880	GHP12045.1: hypothetical protein PPROV_001077200 [Pycnococcus provasolii]	1.8e-22			IPR029058	Alpha/Beta hydrolase fold						G3DSA:3.40.50.1820		SSF53474
Pca_1p07890	XP_002507386.1: predicted protein [Micromonas commoda]	9.2e-21										G3DSA:2.60.120.620		SSF51197
Pca_1p07900	KOO25792.1: hypothetical protein Ctob_007695 [Chrysochromulina tobinii]	9.3e-11			IPR011701;IPR036259	Major facilitator superfamily;MFS transporter superfamily	PF07690	Major Facilitator Superfamily	GO:0022857;GO:0055085	cd17406	MFS_unc93A_like	G3DSA:1.20.1250.20		SSF103473
Pca_1p07910
Pca_1p07920	KOO53880.1: hypothetical protein Ctob_012173 [Chrysochromulina tobinii]	8.9e-178			IPR006626;IPR039448;IPR008972;IPR011050;IPR010869;IPR014917;IPR017850	Parallel beta-helix repeat;Right handed beta helix domain;Cupredoxin;Pectin lyase fold/virulence factor;Protein of unknown function DUF1501;Protein of unknown function DUF1800;Alkaline-phosphatase-like, core domain superfamily	PF13229;PF07394;PF08811	Right handed beta helix region;Protein of unknown function (DUF1501);Protein of unknown function (DUF1800)	GO:0003824			G3DSA:2.60.40.420	SM00710	SSF49503;SSF51126;SSF53649
Pca_1p07930
Pca_1p07940	XP_002501082.1: glutamine synthetase, catalytic domain protein protein [Micromonas commoda]	9.8e-204	K01915-EC:6.3.1.2	glutamine synthetase	IPR008146;IPR014746;IPR022147;IPR040577;IPR027303	Glutamine synthetase, catalytic domain;Glutamine synthetase/guanido kinase, catalytic domain;Glutamine synthetase type III N-terminal;Glutamine synthetase, C-terminal;Glutamine synthetase, glycine-rich site	PF00120;PF12437;PF18318	Glutamine synthetase, catalytic domain;Glutamine synthetase type III N terminal;Glutamine synthetase C-terminal domain	GO:0004356;GO:0006807;GO:0003824			G3DSA:3.30.590.10;G3DSA:1.20.120.1560	SM01230	SSF55931					PS00181	Glutamine synthetase putative ATP-binding region signature.
Pca_1p07950
Pca_1p07960	OLQ11737.1: ADP-ribosylation factor [Symbiodinium microadriaticum]	9.7e-19			IPR013078;IPR001345;IPR029033	Histidine phosphatase superfamily, clade-1;Phosphoglycerate/bisphosphoglycerate mutase, active site;Histidine phosphatase superfamily	PF00300	Histidine phosphatase superfamily (branch 1)	GO:0003824	cd07067	HP_PGM_like		SM00855	SSF53254					PS00175	Phosphoglycerate mutase family phosphohistidine signature.
Pca_1p07970
Pca_1p07980	OQS07468.1: hypothetical protein THRCLA_00498 [Thraustotheca clavata]	7.3e-11
Pca_1p07990
Pca_1p08000	MBN02411.1: hypothetical protein [Planctomycetaceae bacterium]	8.9e-43			IPR010753;IPR011008	Domain of unknown function DUF1330;Dimeric alpha-beta barrel	PF07045	Domain of unknown function (DUF1330)				G3DSA:3.30.70.100		SSF54909
Pca_1p08010	KAF6000921.1: hypothetical protein F1559_002873 [Cyanidiococcus yangmingshanensis]	9.5e-103	K01867-EC:6.1.1.2	tryptophanyl-tRNA synthetase	IPR014729;IPR001412;IPR002306	Rossmann-like alpha/beta/alpha sandwich fold;Aminoacyl-tRNA synthetase, class I, conserved site;Tryptophan-tRNA ligase			GO:0000166;GO:0004812;GO:0005524;GO:0006418;GO:0004830;GO:0006436			G3DSA:3.40.50.620;G3DSA:1.10.240.10		SSF52374					PS00178	Aminoacyl-transfer RNA synthetases class-I signature.
Pca_1p08020	XP_002296630.1: predicted protein [Thalassiosira pseudonana CCMP1335]	9e-18			IPR018962	Domain of unknown function DUF1995	PF09353	Domain of unknown function (DUF1995)
Pca_1p08030					IPR002893;IPR013087	Zinc finger, MYND-type;Zinc finger C2H2-type	PF01753	MYND finger	GO:0003676			G3DSA:3.30.60.180		SSF144232					PS00028	Zinc finger C2H2 type domain signature.
Pca_1p08040	KFK37972.1: hypothetical protein AALP_AA3G053600 [Arabis alpina]	9.5e-13			IPR003034;IPR036361;IPR011990;IPR019734;IPR013026	SAP domain;SAP domain superfamily;Tetratricopeptide-like helical domain superfamily;Tetratricopeptide repeat;Tetratricopeptide repeat-containing domain	PF02037	SAP domain	GO:0005515			G3DSA:1.10.720.30;G3DSA:1.25.40.10	SM00513	SSF48452;SSF68906			PS50800;PS50005;PS50293	SAP motif profile.;TPR repeat profile.;TPR repeat region circular profile.
Pca_1p08050	KAE9615377.1: putative glyoxylate reductase [Lupinus albus]	9.3e-60			IPR015815;IPR036291;IPR006115;IPR013328;IPR029154;IPR008927	3-hydroxyisobutyrate dehydrogenase-related;NAD(P)-binding domain superfamily;6-phosphogluconate dehydrogenase, NADP-binding;6-phosphogluconate dehydrogenase, domain 2;3-hydroxyisobutyrate dehydrogenase, NAD-binding domain;6-phosphogluconate dehydrogenase-like, C-terminal domain superfamily	PF03446;PF14833	NAD binding domain of 6-phosphogluconate dehydrogenase;NAD-binding of NADP-dependent 3-hydroxyisobutyrate dehydrogenase	GO:0016491;GO:0055114;GO:0050661;GO:0051287			G3DSA:3.40.50.720;G3DSA:1.10.1040.10		SSF51735;SSF48179
Pca_1p08060	GAX98280.1: Hypothetical protein PINS_006150 [Pythium insidiosum]	9.9e-07
Pca_1p08070					IPR020683;IPR036770;IPR002110	Ankyrin repeat-containing domain;Ankyrin repeat-containing domain superfamily;Ankyrin repeat	PF12796	Ankyrin repeats (3 copies)	GO:0005515			G3DSA:1.25.40.20	SM00248	SSF48403			PS50088;PS50297	Ankyrin repeat profile.;Ankyrin repeat region circular profile.
Pca_1p08080	XP_037502838.1: carbohydrate sulfotransferase 1-like [Rhipicephalus sanguineus]	8.8e-10			IPR027417	P-loop containing nucleoside triphosphate hydrolase						G3DSA:3.40.50.300		SSF52540
Pca_1p08090
Pca_1p08100	XP_009040198.1: hypothetical protein AURANDRAFT_66712 [Aureococcus anophagefferens]	7.2e-32
Pca_1p08120	WP_189791829.1: aspartyl/asparaginyl beta-hydroxylase domain-containing protein [Streptosporangium violaceochromogenes]	9.3e-16			IPR007803;IPR027443	Aspartyl/asparaginy/proline hydroxylase;Isopenicillin N synthase-like	PF05118	Aspartyl/Asparaginyl beta-hydroxylase	GO:0018193			G3DSA:2.60.120.330		SSF51197
Pca_1p08130	XP_009032314.1: hypothetical protein AURANDRAFT_60634 [Aureococcus anophagefferens]	2.8e-72
Pca_1p08140	HFA48966.1: divalent metal cation transporter [Bacteroidetes bacterium]	9.3e-31			IPR001046	NRAMP family	PF01566	Natural resistance-associated macrophage protein	GO:0016020;GO:0030001;GO:0046873
Pca_1p08150	CAB1114790.1: unnamed protein product [Ectocarpus sp. CCAP 1310/34]	5e-35			IPR009688	Domain of unknown function DUF1279	PF06916	Protein of unknown function (DUF1279)
Pca_1p08160	GAX21303.1: MFS transporter, OPA family, solute carrier family 37 (glycerol-3-phosphate transporter), member 1/2 [Fistulifera solaris]	9.4e-54			IPR000849;IPR020846;IPR011701;IPR036259	Sugar phosphate transporter;Major facilitator superfamily domain;Major facilitator superfamily;MFS transporter superfamily	PF07690	Major Facilitator Superfamily	GO:0016021;GO:0022857;GO:0055085	cd17342	MFS_SLC37A3	G3DSA:1.20.1250.20		SSF103473			PS50850	Major facilitator superfamily (MFS) profile.
Pca_1p08170	RYO48688.1: hypothetical protein AA0116_g12435 [Alternaria tenuissima]	7.9e-06			IPR002110;IPR020683;IPR036770	Ankyrin repeat;Ankyrin repeat-containing domain;Ankyrin repeat-containing domain superfamily	PF12796	Ankyrin repeats (3 copies)	GO:0005515			G3DSA:1.25.40.20	SM00248	SSF48403			PS50088;PS50297	Ankyrin repeat profile.;Ankyrin repeat region circular profile.
Pca_1p08180	CEP02951.1: hypothetical protein PBRA_009169 [Plasmodiophora brassicae]	8.7e-96	K08239-EC:2.7.8.17	UDP-N-acetylglucosamine-lysosomal-enzyme	IPR031357;IPR031358;IPR000800;IPR021520;IPR002048;IPR031356	Stealth protein CR3, conserved region 3;Stealth protein CR1, conserved region 1;Notch domain;Stealth protein CR2, conserved region 2;EF-hand domain;Stealth protein CR4, conserved region 4	PF17102;PF17101;PF11380;PF17103;PF00066	Stealth protein CR3, conserved region 3;Stealth protein CR1, conserved region 1;Stealth protein CR2, conserved region 2;Stealth protein CR4, conserved region 4;LNR domain	GO:0016772;GO:0005509			G3DSA:3.30.300.240					PS50258;PS50222	LNR (Lin-12/Notch) repeat profile.;EF-hand calcium-binding domain profile.
Pca_1p08190	RYY87161.1: BspA family leucine-rich repeat surface protein [archaeon]	2.1e-07			IPR011889;IPR005046	Bacterial surface protein 26-residue repeat;Protein of unknown function DUF285	PF03382	Mycoplasma protein of unknown function, DUF285							TIGR02167	Liste_lipo_26: bacterial surface protein 26-residue repeat
Pca_1p08200
Pca_1p08210					IPR028889;IPR038765	Ubiquitin specific protease domain;Papain-like cysteine peptidase superfamily						G3DSA:3.90.70.10		SSF54001			PS50235	Ubiquitin specific protease (USP) domain profile.
Pca_1p08220	KAF0733362.1: hypothetical protein Ae201684_009612 [Aphanomyces euteiches]	9.6e-58	K20791-EC:2.3.1.255	N-alpha-acetyltransferase 10/11	IPR016181;IPR000182	Acyl-CoA N-acyltransferase;GNAT domain	PF00583	Acetyltransferase (GNAT) family	GO:0008080	cd04301	NAT_SF	G3DSA:3.40.630.30		SSF55729			PS51186	Gcn5-related N-acetyltransferase (GNAT) domain profile.
Pca_1p08230	GAX10463.1: diacylglycerol O-acyltransferase 2-like protein 4 [Fistulifera solaris]	9.5e-48			IPR007130	Diacylglycerol acyltransferase	PF03982	Diacylglycerol acyltransferase	GO:0016747
Pca_1p08240					IPR011990	Tetratricopeptide-like helical domain superfamily			GO:0005515			G3DSA:1.25.40.10
Pca_1p08250
Pca_1p08260	GAQ89257.1: hypothetical protein KFL_005040010 [Klebsormidium nitens]	9.7e-11			IPR002562;IPR036397;IPR002110;IPR036770;IPR020683;IPR012337	3'-5' exonuclease domain;Ribonuclease H superfamily;Ankyrin repeat;Ankyrin repeat-containing domain superfamily;Ankyrin repeat-containing domain;Ribonuclease H-like superfamily	PF01612;PF12796	3'-5' exonuclease;Ankyrin repeats (3 copies)	GO:0003676;GO:0006139;GO:0008408;GO:0005515			G3DSA:3.30.420.10;G3DSA:1.25.40.20	SM00248	SSF48403;SSF53098			PS50297;PS50088	Ankyrin repeat region circular profile.;Ankyrin repeat profile.
Pca_1p08270					IPR036770;IPR002110;IPR020683	Ankyrin repeat-containing domain superfamily;Ankyrin repeat;Ankyrin repeat-containing domain	PF12796	Ankyrin repeats (3 copies)	GO:0005515			G3DSA:1.25.40.20	SM00248	SSF48403			PS50088;PS50297	Ankyrin repeat profile.;Ankyrin repeat region circular profile.
Pca_1p08280	OQV21987.1: Histone-lysine N-methyltransferase SETD2 [Hypsibius dujardini]	8.5e-33			IPR006560;IPR001214;IPR002999;IPR003616	AWS domain;SET domain;Tudor domain;Post-SET domain	PF00856;PF17907	SET domain;AWS domain	GO:0005634;GO:0018024;GO:0005515			G3DSA:2.30.30.140;G3DSA:2.170.270.10	SM00317;SM00570;SM00333	SSF82199			PS51215;PS50868;PS50280	AWS domain profile.;Post-SET domain profile.;SET domain profile.
Pca_1p08290					IPR013525	ABC-2 type transporter	PF01061	ABC-2 type transporter	GO:0016020
Pca_1p08310
Pca_1p08320	EJK72082.1: hypothetical protein THAOC_06423, partial [Thalassiosira oceanica]	8.3e-73	K01507-EC:3.6.1.1	inorganic pyrophosphatase	IPR036649;IPR008162	Inorganic pyrophosphatase superfamily;Inorganic pyrophosphatase	PF00719	Inorganic pyrophosphatase	GO:0000287;GO:0004427;GO:0005737;GO:0006796	cd00412	pyrophosphatase	G3DSA:3.90.80.10		SSF50324					PS00387	Inorganic pyrophosphatase signature.
Pca_1p08330					IPR036259	MFS transporter superfamily								SSF103473
Pca_1p08340														SSF57997
Pca_1p08350	CAB1110547.1: unnamed protein product [Ectocarpus sp. CCAP 1310/34]	3e-21			IPR001202;IPR036020;IPR000315	WW domain;WW domain superfamily;B-box-type zinc finger			GO:0005515;GO:0008270	cd00201	WW	G3DSA:2.20.70.10	SM00456	SSF51045			PS50020;PS50119	WW/rsp5/WWP domain profile.;Zinc finger B-box type profile.	PS01159	WW/rsp5/WWP domain signature.
Pca_1p08360					IPR001715;IPR036872;IPR027353	Calponin homology domain;CH domain superfamily;NET domain	PF17035	Bromodomain extra-terminal - transcription regulation	GO:0005515			G3DSA:1.10.418.10		SSF47576			PS50021	Calponin homology (CH) domain profile.
Pca_1p08370	XP_009043426.1: hypothetical protein AURANDRAFT_69410, partial [Aureococcus anophagefferens]	4.1e-09
Pca_1p08380
Pca_1p08390	RQM18979.1: hypothetical protein B5M09_001869 [Aphanomyces astaci]	9.3e-79	K14855	ribosome assembly protein 4	IPR001680;IPR012972;IPR015943;IPR019775;IPR017986;IPR036322;IPR020472	WD40 repeat;NLE;WD40/YVTN repeat-like-containing domain superfamily;WD40 repeat, conserved site;WD40-repeat-containing domain;WD40-repeat-containing domain superfamily;G-protein beta WD-40 repeat	PF08154;PF00400	NLE (NUC135) domain;WD domain, G-beta repeat	GO:0005515	cd00200	WD40	G3DSA:2.130.10.10	SM00320	SSF50978			PS50082;PS50294	Trp-Asp (WD) repeats profile.;Trp-Asp (WD) repeats circular profile.	PS00678	Trp-Asp (WD) repeats signature.
Pca_1p08400
Pca_1p08410	VEU35522.1: unnamed protein product [Pseudo-nitzschia multistriata]	9.4e-28	K18201-EC:2.7.1.81	hydroxylysine kinase	IPR011009;IPR002575	Protein kinase-like domain superfamily;Aminoglycoside phosphotransferase	PF01636	Phosphotransferase enzyme family				G3DSA:3.90.1200.10		SSF56112
Pca_1p08420
Pca_1p08440
Pca_1p08450	GBG25086.1: High mobility group protein [Hondaea fermentalgiana]	9.2e-19			IPR016181	Acyl-CoA N-acyltransferase						G3DSA:3.40.630.30		SSF55729
Pca_1p08460
Pca_1p08470	ETM49487.1: hypothetical protein L914_06267 [Phytophthora parasitica]	7.9e-148			IPR025697;IPR001611;IPR013320;IPR006553;IPR032675	CLU domain;Leucine-rich repeat;Concanavalin A-like lectin/glucanase domain superfamily;Leucine-rich repeat, cysteine-containing subtype;Leucine-rich repeat domain superfamily	PF13236;PF13516;PF13385	Clustered mitochondria;Leucine Rich repeat;Concanavalin A-like lectin/glucanases superfamily	GO:0005515			G3DSA:2.60.120.200;G3DSA:3.80.10.10	SM00367	SSF52047;SSF49899			PS51823	Clueless (Clu) domain profile.
Pca_1p08480					IPR002048;IPR011992	EF-hand domain;EF-hand domain pair			GO:0005509					SSF47473			PS50222	EF-hand calcium-binding domain profile.
Pca_1p08490
Pca_1p08500
Pca_1p08510	PQM59556.1: hypothetical protein CML47_06020 [Rhodobacteraceae bacterium]	8e-14
Pca_1p08520	GCF43652.1: hypothetical protein parPi_0003033 [Paroedura picta]	8.4e-47			IPR027417;IPR005225;IPR001806	P-loop containing nucleoside triphosphate hydrolase;Small GTP-binding protein domain;Small GTPase	PF00071	Ras family	GO:0005525;GO:0003924			G3DSA:3.40.50.300	SM00173;SM00174;SM00176;SM00175	SSF52540	TIGR00231	small_GTP: small GTP-binding protein domain	PS51419	small GTPase Rab1 family profile.
Pca_1p08530	AIG56236.1: secreted protein [Achlya hypogyna]	8.9e-43			IPR000742;IPR013032;IPR013111	EGF-like domain;EGF-like, conserved site;EGF-like domain, extracellular	PF07974	EGF-like domain		cd00054	EGF_CA	G3DSA:2.10.25.10	SM00181	SSF57196			PS50026	EGF-like domain profile.	PS00022;PS01186	EGF-like domain signature 1.;EGF-like domain signature 2.
Pca_1p08550	XP_005759592.1: hypothetical protein EMIHUDRAFT_198477 [Emiliania huxleyi CCMP1516]	1.7e-06			IPR005046;IPR011889	Protein of unknown function DUF285;Bacterial surface protein 26-residue repeat	PF03382	Mycoplasma protein of unknown function, DUF285							TIGR02167	Liste_lipo_26: bacterial surface protein 26-residue repeat
Pca_1p08560
Pca_1p08570	GAX24520.1: hypothetical protein FisN_18Lh074 [Fistulifera solaris]	8.7e-45										G3DSA:3.20.20.80
Pca_1p08580					IPR005819	Histone H5			GO:0000786;GO:0003677;GO:0006334
Pca_1p08590	XP_009043423.1: hypothetical protein AURANDRAFT_69407, partial [Aureococcus anophagefferens]	2.7e-23			IPR013087	Zinc finger C2H2-type			GO:0003676								PS50157	Zinc finger C2H2 type domain profile.
Pca_1p08600					IPR036339	PUB-like domain superfamily								SSF143503
Pca_1p08610
Pca_1p08620	XP_009034588.1: hypothetical protein AURANDRAFT_62199 [Aureococcus anophagefferens]	2e-250
Pca_1p08630	XP_009034587.1: expressed protein [Aureococcus anophagefferens]	3.1e-12			IPR001471;IPR013083;IPR036955;IPR019787;IPR011011;IPR016177;IPR001965;IPR036034	AP2/ERF domain;Zinc finger, RING/FYVE/PHD-type;AP2/ERF domain superfamily;Zinc finger, PHD-finger;Zinc finger, FYVE/PHD-type;DNA-binding domain superfamily;Zinc finger, PHD-type;PDZ superfamily			GO:0003700;GO:0006355;GO:0003677;GO:0005515			G3DSA:3.30.40.10;G3DSA:3.30.730.10	SM00380;SM00249	SSF57903;SSF54171;SSF50156			PS51032;PS50016	AP2/ERF domain profile.;Zinc finger PHD-type profile.
Pca_1p08640
Pca_1p08650					IPR000048	IQ motif, EF-hand binding site			GO:0005515								PS50096	IQ motif profile.
Pca_1p08670					IPR005046;IPR011889	Protein of unknown function DUF285;Bacterial surface protein 26-residue repeat	PF03382	Mycoplasma protein of unknown function, DUF285							TIGR02167	Liste_lipo_26: bacterial surface protein 26-residue repeat
Pca_1p08680	POM66051.1: Transmembrane protein [Phytophthora palmivora var. palmivora]	9.2e-84	K19348	meckelin	IPR019170	Meckelin	PF09773	Meckelin (Transmembrane protein 67)	GO:0010826;GO:0036038;GO:0060271
Pca_1p08690	WP_169139819.1: 5-histidylcysteine sulfoxide synthase [Aromatoleum toluolicum]	8.9e-169			IPR024775;IPR005532;IPR029063;IPR013216;IPR027577;IPR016187;IPR042095	DinB-like domain;Sulfatase-modifying factor enzyme;S-adenosyl-L-methionine-dependent methyltransferase;Methyltransferase type 11;5-histidylcysteine sulfoxide synthase;C-type lectin fold;Sulfatase-modifying factor enzyme superfamily	PF12867;PF03781;PF08241	DinB superfamily;Sulfatase-modifying factor enzyme 1;Methyltransferase domain	GO:0008168	cd02440	AdoMet_MTases	G3DSA:3.40.50.150;G3DSA:3.90.1580.10		SSF53335;SSF56436	TIGR04344	ovoA_Nterm: 5-histidylcysteine sulfoxide synthase
Pca_1p08700	PNH09274.1: hypothetical protein TSOC_004130 [Tetrabaena socialis]	9.9e-15			IPR013078;IPR029033	Histidine phosphatase superfamily, clade-1;Histidine phosphatase superfamily	PF00300	Histidine phosphatase superfamily (branch 1)		cd07067	HP_PGM_like	G3DSA:3.40.50.1240	SM00855	SSF53254
Pca_1p08710	KOO53658.1: hypothetical protein Ctob_008530 [Chrysochromulina tobinii]	9.1e-16			IPR023395	Mitochondrial carrier domain superfamily						G3DSA:1.50.40.10		SSF103506
Pca_1p08720	XP_019164717.1: PREDICTED: serine/threonine-protein kinase STY8 [Ipomoea nil]	9.9e-58			IPR000719;IPR002110;IPR008271;IPR036770;IPR011009;IPR017441;IPR020683	Protein kinase domain;Ankyrin repeat;Serine/threonine-protein kinase, active site;Ankyrin repeat-containing domain superfamily;Protein kinase-like domain superfamily;Protein kinase, ATP binding site;Ankyrin repeat-containing domain	PF00069;PF13857	Protein kinase domain;Ankyrin repeats (many copies)	GO:0004672;GO:0005524;GO:0006468;GO:0005515	cd13999	STKc_MAP3K-like	G3DSA:1.25.40.20;G3DSA:1.10.510.10;G3DSA:3.30.200.20	SM00248;SM00220	SSF48403;SSF56112			PS50088;PS50011;PS50297	Ankyrin repeat profile.;Protein kinase domain profile.;Ankyrin repeat region circular profile.	PS00108;PS00107	Serine/Threonine protein kinases active-site signature.;Protein kinases ATP-binding region signature.
Pca_1p08730	XP_019646601.1: PREDICTED: multidrug resistance-associated protein 4-like isoform X1 [Branchiostoma belcheri]	8.3e-124			IPR036640;IPR027417;IPR011527;IPR003439;IPR003593;IPR017871	ABC transporter type 1, transmembrane domain superfamily;P-loop containing nucleoside triphosphate hydrolase;ABC transporter type 1, transmembrane domain;ABC transporter-like;AAA+ ATPase domain;ABC transporter, conserved site	PF00664;PF00005	ABC transporter transmembrane region;ABC transporter	GO:0005524;GO:0016021;GO:0042626;GO:0055085;GO:0016887	cd18579;cd18580	ABC_6TM_ABCC_D1;ABC_6TM_ABCC_D2	G3DSA:1.20.1560.10;G3DSA:3.40.50.300	SM00382	SSF90123;SSF52540			PS50929;PS50893	ABC transporter integral membrane type-1 fused domain profile.;ATP-binding cassette, ABC transporter-type domain profile.	PS00211	ABC transporters family signature.
Pca_1p08740										cd18711	PIN_VapC-like_DUF411
Pca_1p08750	OEU13174.1: hypothetical protein FRACYDRAFT_243058 [Fragilariopsis cylindrus CCMP1102]	4e-44
Pca_1p08760	XP_009399072.1: PREDICTED: S-adenosyl-L-methionine-dependent tRNA 4-demethylwyosine synthase [Musa acuminata subsp. malaccensis]	9.7e-150	K15449-EC:4.1.3.44	tRNA wybutosine-synthesizing protein 1	IPR007197;IPR034556;IPR013785;IPR008254;IPR029039;IPR013917	Radical SAM;S-adenosyl-L-methionine-dependent tRNA 4-demethylwyosine synthase;Aldolase-type TIM barrel;Flavodoxin/nitric oxide synthase;Flavoprotein-like superfamily;tRNA wybutosine-synthesis	PF04055;PF00258;PF08608	Radical SAM superfamily;Flavodoxin;Wyosine base formation	GO:0003824;GO:0051536;GO:0008033;GO:0051539;GO:0010181	cd01335	Radical_SAM	G3DSA:3.20.20.70;G3DSA:3.40.50.360		SSF102114;SSF52218			PS50902	Flavodoxin-like domain profile.
Pca_1p08770
Pca_1p08790	XP_008610310.1: hypothetical protein SDRG_06314 [Saprolegnia diclina VS20]	9.4e-08
Pca_1p08800	XP_028963732.1: auxin transport protein BIG-like isoform X2 [Malus domestica]	9.7e-26	K10691-EC:2.3.2.27	E3 ubiquitin-protein ligase UBR4	IPR003126;IPR025704;IPR029063;IPR025789	Zinc finger, UBR-type;E3 ubiquitin ligase, UBR4;S-adenosyl-L-methionine-dependent methyltransferase;Histone-lysine N-methyltransferase DOT1 domain	PF02207;PF13764;PF08123	Putative zinc finger in N-recognin (UBR box);E3 ubiquitin-protein ligase UBR4;Histone methylation protein DOT1	GO:0008270;GO:0018024			G3DSA:3.40.50.150	SM00396	SSF53335			PS51157	Zinc finger UBR-type profile.
Pca_1p08810					IPR005331	Sulfotransferase	PF03567	Sulfotransferase family	GO:0008146;GO:0016021
Pca_1p08820	CBJ48742.1: ammonium transporter (ISS) [Ectocarpus siliculosus]	9.8e-83	K03320	ammonium transporter, Amt family	IPR029020;IPR024041	Ammonium/urea transporter;Ammonium transporter AmtB-like domain	PF00909	Ammonium Transporter Family	GO:0008519;GO:0015696;GO:0016020			G3DSA:1.10.3430.10		SSF111352
Pca_1p08830	WP_195710057.1: sulfotransferase [Desulfallas sp. Bu1-1]	8.1e-15			IPR027417	P-loop containing nucleoside triphosphate hydrolase								SSF52540
Pca_1p08840
Pca_1p08850					IPR002110;IPR020683;IPR013761;IPR001660;IPR036770	Ankyrin repeat;Ankyrin repeat-containing domain;Sterile alpha motif/pointed domain superfamily;Sterile alpha motif domain;Ankyrin repeat-containing domain superfamily	PF12796	Ankyrin repeats (3 copies)	GO:0005515			G3DSA:1.10.150.50;G3DSA:1.25.40.20	SM00454;SM00248	SSF47769;SSF48403			PS50088;PS50297	Ankyrin repeat profile.;Ankyrin repeat region circular profile.
Pca_1p08860	XP_009034337.1: hypothetical protein AURANDRAFT_62214 [Aureococcus anophagefferens]	1.9e-37
Pca_1p08870	OLP78470.1: Sucrose transport protein [Symbiodinium microadriaticum]	9.3e-28	K05820	MFS transporter, PPP family, 3-phenylpropionic acid transporter	IPR036259;IPR020846;IPR024989	MFS transporter superfamily;Major facilitator superfamily domain;Major facilitator superfamily associated domain	PF12832	MFS_1 like family	GO:0022857	cd17335	MFS_MFSD6	G3DSA:1.20.1250.20		SSF103473			PS50850	Major facilitator superfamily (MFS) profile.
Pca_1p08880	KRX91567.1: tRNA-dihydrouridine(16/17) synthase [NAD(P)(+)]	9.7e-41			IPR013785;IPR035587;IPR001269	Aldolase-type TIM barrel;DUS-like, FMN-binding domain;tRNA-dihydrouridine synthase	PF01207	Dihydrouridine synthase (Dus)	GO:0003824;GO:0008033;GO:0017150;GO:0050660;GO:0055114	cd02801	DUS_like_FMN	G3DSA:3.20.20.70		SSF51395
Pca_1p08890	CCI43513.1: unnamed protein product [Albugo candida]	8.4e-88	K01883-EC:6.1.1.16	cysteinyl-tRNA synthetase	IPR024909;IPR015803;IPR032678;IPR009080	Cysteinyl-tRNA synthetase/mycothiol ligase;Cysteine-tRNA ligase;tRNA synthetases class I, catalytic domain;Aminoacyl-tRNA synthetase, class Ia, anticodon-binding	PF01406	tRNA synthetases class I (C) catalytic domain	GO:0004817;GO:0005524;GO:0006423;GO:0000166;GO:0004812;GO:0006418	cd00672	CysRS_core			SSF52374;SSF47323
Pca_1p08900	NNL85349.1: TauD/TfdA family dioxygenase [Myxococcales bacterium]	9.7e-26			IPR003819;IPR042098	TauD/TfdA-like domain;Taurine dioxygenase TauD-like superfamily	PF02668	Taurine catabolism dioxygenase TauD, TfdA family	GO:0016491;GO:0055114			G3DSA:3.60.130.10		SSF51197
Pca_1p08910	MBE2202598.1: RNA methyltransferase [Anaerolinea sp.]	8.8e-26	K03437	RNA methyltransferase, TrmH family	IPR029028;IPR029026;IPR029064;IPR013123;IPR001537	Alpha/beta knot methyltransferases;tRNA (guanine-N1-)-methyltransferase, N-terminal;50S ribosomal protein L30e-like;RNA 2-O ribose methyltransferase, substrate binding;tRNA/rRNA methyltransferase, SpoU type	PF00588	SpoU rRNA Methylase family	GO:0008168;GO:0003723;GO:0006396;GO:0008173	cd18095	SpoU-like_rRNA-MTase	G3DSA:3.40.1280.10;G3DSA:3.30.1330.30	SM00967	SSF75217;SSF55315
Pca_1p08920	XP_005762314.1: hypothetical protein EMIHUDRAFT_371798 [Emiliania huxleyi CCMP1516]	6e-10			IPR006311	Twin-arginine translocation pathway, signal sequence											PS51318	Twin arginine translocation (Tat) signal profile.
Pca_1p08930	XP_009034578.1: hypothetical protein AURANDRAFT_52709 [Aureococcus anophagefferens]	9e-253	K00266-EC:1.4.1.13	glutamate synthase (NADPH) small chain	IPR036188;IPR006005;IPR009051;IPR023753;IPR028261	FAD/NAD(P)-binding domain superfamily;Glutamate synthase, NADH/NADPH, small subunit 1;Alpha-helical ferredoxin;FAD/NAD(P)-binding domain;Dihydroprymidine dehydrogenase domain II	PF07992;PF14691	Pyridine nucleotide-disulphide oxidoreductase;Dihydroprymidine dehydrogenase domain II, 4Fe-4S cluster	GO:0006537;GO:0016639;GO:0055114;GO:0051536;GO:0016491			G3DSA:3.50.50.60;G3DSA:1.10.1060.10		SSF51971;SSF46548	TIGR01317	GOGAT_sm_gam: glutamate synthase, NADH/NADPH, small subunit
Pca_1p08940	XP_009038561.1: hypothetical protein AURANDRAFT_65389 [Aureococcus anophagefferens]	7.9e-15
Pca_1p08950	GHP08387.1: hypothetical protein PPROV_000712600 [Pycnococcus provasolii]	8.2e-55			IPR002347;IPR036291	Short-chain dehydrogenase/reductase SDR;NAD(P)-binding domain superfamily	PF00106	short chain dehydrogenase				G3DSA:3.40.50.720		SSF51735
Pca_1p08960
Pca_1p08970
Pca_1p08980	GAV04002.1: hypothetical protein RvY_14350 [Ramazzottius varieornatus]	9.6e-06			IPR001841;IPR013083	Zinc finger, RING-type;Zinc finger, RING/FYVE/PHD-type	PF13920	Zinc finger, C3HC4 type (RING finger)				G3DSA:3.30.40.10	SM00184	SSF57850			PS50089	Zinc finger RING-type profile.
Pca_1p08990					IPR009010	Aspartate decarboxylase-like domain superfamily								SSF50692
Pca_1p09000
Pca_1p09010
Pca_1p09020	OQS07190.1: aspartyl/Asparaginyl beta-hydroxylase, partial [Thraustotheca clavata]	5.7e-11			IPR006615	Peptidase C19, ubiquitin-specific peptidase, DUSP domain			GO:0004843								PS51283	DUSP domain profile.
Pca_1p09030					IPR038085;IPR002759	Rnp2-like domain superfamily;Ribonuclease P/MRP protein subunit	PF01900	Rpp14/Pop5 family	GO:0004540;GO:0008033			G3DSA:3.30.70.3250		SSF160350
Pca_1p09040
Pca_1p09050	XP_023322549.1: uncharacterized protein LOC111696962 [Eurytemora affinis]	6.3e-21			IPR003323	OTU domain											PS50802	OTU domain profile.
Pca_1p09060	KXZ45106.1: hypothetical protein GPECTOR_58g555 [Gonium pectorale]	9.2e-28	K17619-EC:3.1.3.48 3.1.3.-	magnesium-dependent phosphatase 1	IPR036412;IPR023214;IPR010036;IPR010033	HAD-like superfamily;HAD superfamily;Magnesium-dependent phosphatase-1, eukaryotic/archaeal-type;HAD-superfamily phosphatase, subfamily IIIC	PF12689	Acid Phosphatase	GO:0016791			G3DSA:3.40.50.1000		SSF56784	TIGR01681;TIGR01685	HAD-SF-IIIC: HAD phosphatase, family IIIC;MDP-1: magnesium-dependent phosphatase-1
Pca_1p09070	XP_009039024.1: hypothetical protein AURANDRAFT_65631 [Aureococcus anophagefferens]	8.7e-11			IPR010666	Zinc finger, GRF-type	PF06839	GRF zinc finger	GO:0008270
Pca_1p09080	RMD85249.1: DUF1295 domain-containing protein [Candidatus Dadabacteria bacterium]	9.3e-50			IPR010721	Protein of unknown function DUF1295	PF06966	Protein of unknown function (DUF1295)
Pca_1p09090	XP_020388400.1: UMP-CMP kinase [Rhincodon typus]	8.3e-45	K13800-EC:2.7.4.14K00939-EC:2.7.4.3	UMP-CMP kinaseadenylate kinase	IPR027417;IPR033690;IPR000850;IPR006266	P-loop containing nucleoside triphosphate hydrolase;Adenylate kinase, conserved site;Adenylate kinase/UMP-CMP kinase;UMP-CMP kinase	PF00406	Adenylate kinase	GO:0005524;GO:0006139;GO:0019205;GO:0004127;GO:0006207;GO:0006221;GO:0009041	cd01428	ADK	G3DSA:3.40.50.300		SSF52540	TIGR01359	UMP_CMP_kin_fam: UMP-CMP kinase family			PS00113	Adenylate kinase signature.
Pca_1p09100	CDH51630.1: dynein light chain cytoplasmic [Lichtheimia corymbifera JMRC:FSU:9682]	9.1e-14	K10418	dynein light chain LC8-type	IPR037177;IPR001372	Dynein light chain superfamily;Dynein light chain, type 1/2	PF01221	Dynein light chain type 1	GO:0007017;GO:0030286			G3DSA:3.30.740.10	SM01375	SSF54648
Pca_1p09110
Pca_1p09120	XP_009042879.1: hypothetical protein AURANDRAFT_68897, partial [Aureococcus anophagefferens]	8.5e-14			IPR027267;IPR001452;IPR036028	AH/BAR domain superfamily;SH3 domain;SH3-like domain superfamily	PF07653	Variant SH3 domain	GO:0005515			G3DSA:1.20.1270.60;G3DSA:2.30.30.40	SM00326	SSF50044;SSF103657			PS50002	Src homology 3 (SH3) domain profile.
Pca_1p09130
Pca_1p09140	PVD36890.1: hypothetical protein C0Q70_03880 [Pomacea canaliculata]	8.1e-37			IPR029063;IPR000780;IPR038765;IPR022642	S-adenosyl-L-methionine-dependent methyltransferase;MCP methyltransferase, CheR-type;Papain-like cysteine peptidase superfamily;MCP methyltransferase, CheR-type, SAM-binding domain, C-terminal	PF01739	CheR methyltransferase, SAM binding domain	GO:0008757			G3DSA:3.40.50.150;G3DSA:3.90.1720.10	SM00138	SSF53335;SSF54001			PS50123	CheR-type methyltransferase domain profile.
Pca_1p09150	PAA77363.1: hypothetical protein BOX15_Mlig000596g1 [Macrostomum lignano]	9.9e-52			IPR027417;IPR000719;IPR008271;IPR001752;IPR001245;IPR011990;IPR036961;IPR011009	P-loop containing nucleoside triphosphate hydrolase;Protein kinase domain;Serine/threonine-protein kinase, active site;Kinesin motor domain;Serine-threonine/tyrosine-protein kinase, catalytic domain;Tetratricopeptide-like helical domain superfamily;Kinesin motor domain superfamily;Protein kinase-like domain superfamily	PF00225;PF07714	Kinesin motor domain;Protein tyrosine kinase	GO:0004672;GO:0005524;GO:0006468;GO:0003777;GO:0007018;GO:0008017;GO:0005515	cd13999	STKc_MAP3K-like	G3DSA:1.10.510.10;G3DSA:1.25.40.10;G3DSA:3.40.850.10	SM00220;SM00129	SSF52540;SSF56112			PS50067;PS50011	Kinesin motor domain profile.;Protein kinase domain profile.	PS00108	Serine/Threonine protein kinases active-site signature.
Pca_1p09170	OUW57593.1: hypothetical protein CBD59_04465 [Alphaproteobacteria bacterium TMED199]	8e-32			IPR036282;IPR036249;IPR004045;IPR040079;IPR004046	Glutathione S-transferase, C-terminal domain superfamily;Thioredoxin-like superfamily;Glutathione S-transferase, N-terminal;Glutathione Transferase family;Glutathione S-transferase, C-terminal	PF13417;PF14497	Glutathione S-transferase, N-terminal domain;Glutathione S-transferase, C-terminal domain	GO:0005515	cd00570	GST_N_family	G3DSA:3.40.30.10;G3DSA:1.20.1050.10		SSF47616;SSF52833			PS50404	Soluble glutathione S-transferase N-terminal domain profile.
Pca_1p09180	XP_009040358.1: hypothetical protein AURANDRAFT_72389 [Aureococcus anophagefferens]	1.6e-14			IPR011990;IPR019734	Tetratricopeptide-like helical domain superfamily;Tetratricopeptide repeat			GO:0005515			G3DSA:1.25.40.10	SM00028	SSF48452
Pca_1p09190	XP_009033008.1: hypothetical protein AURANDRAFT_15646, partial [Aureococcus anophagefferens]	6.6e-40			IPR018247;IPR011992;IPR002048	EF-Hand 1, calcium-binding site;EF-hand domain pair;EF-hand domain			GO:0005509			G3DSA:1.10.238.10	SM00054	SSF47473			PS50222	EF-hand calcium-binding domain profile.	PS00018	EF-hand calcium-binding domain.
Pca_1p09200	MYD93878.1: methyltransferase domain-containing protein [Chloroflexi bacterium]	9.6e-43			IPR013216;IPR029063;IPR013705	Methyltransferase type 11;S-adenosyl-L-methionine-dependent methyltransferase;Sterol methyltransferase C-terminal	PF08241;PF08498	Methyltransferase domain;Sterol methyltransferase C-terminal	GO:0008168;GO:0006694	cd02440	AdoMet_MTases	G3DSA:3.40.50.150		SSF53335
Pca_1p09210	OGT54462.1: hypothetical protein A3F17_07675 [Gammaproteobacteria bacterium RIFCSPHIGHO2_12_FULL_41_15]	8.5e-12			IPR003613;IPR013083	U box domain;Zinc finger, RING/FYVE/PHD-type	PF04564	U-box domain	GO:0004842;GO:0016567	cd16655	RING-Ubox_WDSUB1_like	G3DSA:3.30.40.10	SM00504	SSF57850			PS51698	U-box domain profile.
Pca_1p09220
Pca_1p09230	GAX13212.1: ubiquitin conjugation factor E4 B [Fistulifera solaris]	6.9e-76			IPR013083;IPR003613;IPR019474	Zinc finger, RING/FYVE/PHD-type;U box domain;Ubiquitin conjugation factor E4, core	PF10408;PF04564	Ubiquitin elongating factor core;U-box domain	GO:0004842;GO:0016567;GO:0000151;GO:0006511;GO:0034450			G3DSA:3.30.40.10	SM00504	SSF57850			PS51698	U-box domain profile.
Pca_1p09240	KAE8893228.1: hypothetical protein PF003_g22744 [Phytophthora fragariae]	7.3e-24
Pca_1p09250	VEU34145.1: unnamed protein product [Pseudo-nitzschia multistriata]	2.6e-09
Pca_1p09260
Pca_1p09270	EFJ36700.1: hypothetical protein SELMODRAFT_77246, partial [Selaginella moellendorffii]	8.3e-119			IPR010614;IPR027417;IPR014013;IPR006554;IPR006555	DEAD2;P-loop containing nucleoside triphosphate hydrolase;Helicase superfamily 1/2, ATP-binding domain, DinG/Rad3-type;Helicase-like, DEXD box c2 type;ATP-dependent helicase, C-terminal	PF06733;PF13307	DEAD_2;Helicase C-terminal domain	GO:0003677;GO:0003678;GO:0005524;GO:0016818;GO:0003676;GO:0004386;GO:0006139	cd18788;cd17970	SF2_C_XPD;DEAHc_FancJ	G3DSA:3.40.50.300	SM00488;SM00491	SSF52540			PS51193	Superfamilies 1 and 2 helicase ATP-binding type-2 domain profile.
Pca_1p09280	OEU14542.1: hypothetical protein FRACYDRAFT_241089 [Fragilariopsis cylindrus CCMP1102]	6.3e-26
Pca_1p09290	QBM86989.1: hypothetical protein METSCH_B01830 [Metschnikowia aff. pulcherrima]	8.1e-06
Pca_1p09300	EWM25356.1: mitochondrial import inner membrane translocase subunit tim23 [Nannochloropsis gaditana]	7.1e-23	K17794	mitochondrial import inner membrane translocase subunit TIM23			PF02466	Tim17/Tim22/Tim23/Pmp24 family
Pca_1p09310					IPR009057;IPR001005	Homeobox-like domain superfamily;SANT/Myb domain	PF00249	Myb-like DNA-binding domain	GO:0003677	cd00167	SANT	G3DSA:1.10.10.60	SM00717	SSF46689
Pca_1p09330
Pca_1p09340
Pca_1p09350
Pca_1p09370	OON06713.1: hypothetical protein BSLG_03671 [Batrachochytrium salamandrivorans]	9.5e-06			IPR029063;IPR019410	S-adenosyl-L-methionine-dependent methyltransferase;Lysine methyltransferase	PF10294	Lysine methyltransferase				G3DSA:3.40.50.150		SSF53335
Pca_1p09380	XP_009034350.1: hypothetical protein AURANDRAFT_62235 [Aureococcus anophagefferens]	1.8e-25	K13176	THO complex subunit 7	IPR008501	THO complex subunit 7/Mft1	PF05615	Tho complex subunit 7	GO:0000445;GO:0006397
Pca_1p09390	XP_009034350.1: hypothetical protein AURANDRAFT_62235 [Aureococcus anophagefferens]	9.1e-66			IPR036465	von Willebrand factor A-like domain superfamily				cd00198	vWFA			SSF53300
Pca_1p09400
Pca_1p09410	XP_009035211.1: hypothetical protein AURANDRAFT_62658 [Aureococcus anophagefferens]	3.7e-09			IPR002035;IPR036465	von Willebrand factor, type A;von Willebrand factor A-like domain superfamily								SSF53300			PS50234	VWFA domain profile.
Pca_1p09420	XP_009033549.1: hypothetical protein AURANDRAFT_6131, partial [Aureococcus anophagefferens]	7.4e-39
Pca_1p09430	RDD39359.1: Retinol dehydrogenase 13 [Trichoplax sp. H2]	8.7e-29			IPR002347;IPR036291	Short-chain dehydrogenase/reductase SDR;NAD(P)-binding domain superfamily	PF00106	short chain dehydrogenase				G3DSA:3.40.50.720		SSF51735
Pca_1p09440					IPR012675;IPR036010;IPR006058;IPR036034;IPR001041	Beta-grasp domain superfamily;2Fe-2S ferredoxin-like superfamily;2Fe-2S ferredoxin, iron-sulphur binding site;PDZ superfamily;2Fe-2S ferredoxin-type iron-sulfur binding domain			GO:0009055;GO:0051536;GO:0051537;GO:0005515	cd00207	fer2	G3DSA:3.10.20.30;G3DSA:2.30.42.10		SSF54292;SSF50156					PS00197	2Fe-2S ferredoxin-type iron-sulfur binding region signature.
Pca_1p09450	MSR74630.1: RluA family pseudouridine synthase [Planctomycetes bacterium]	9.5e-21			IPR006224;IPR020103;IPR006145	Pseudouridine synthase, RluC/RluD, conserved site;Pseudouridine synthase, catalytic domain superfamily;Pseudouridine synthase, RsuA/RluA	PF00849	RNA pseudouridylate synthase	GO:0001522;GO:0003723;GO:0009451;GO:0009982	cd02869	PseudoU_synth_RluCD_like	G3DSA:3.30.2350.10		SSF55120					PS01129	Rlu family of pseudouridine synthase signature.
Pca_1p09460
Pca_1p09470	KOO21148.1: tubulin polyglutamylase ttll6-like protein [Chrysochromulina tobinii]	9e-15			IPR004344;IPR013815	Tubulin-tyrosine ligase/Tubulin polyglutamylase;ATP-grasp fold, subdomain 1	PF03133	Tubulin-tyrosine ligase family	GO:0006464;GO:0005524			G3DSA:3.30.470.20;G3DSA:3.30.1490.20
Pca_1p09480	XP_009034565.1: hypothetical protein AURANDRAFT_62237 [Aureococcus anophagefferens]	5.7e-31
Pca_1p09490	CCA18820.1: dynein light chain 1 putative [Albugo laibachii Nc14]	9.6e-29	K10411	dynein light chain 1, axonemal	IPR001611;IPR025875;IPR032675	Leucine-rich repeat;Leucine rich repeat 4;Leucine-rich repeat domain superfamily	PF12799	Leucine Rich repeats (2 copies)	GO:0005515			G3DSA:3.80.10.10	SM00365	SSF52058			PS51450	Leucine-rich repeat profile.
Pca_1p09500	GBG27749.1: Calcium-dependent protein kinase 12 [Hondaea fermentalgiana]	8.1e-16			IPR011992;IPR002048	EF-hand domain pair;EF-hand domain			GO:0005509			G3DSA:1.10.238.10		SSF47473			PS50222	EF-hand calcium-binding domain profile.
Pca_1p09510	EJK51092.1: hypothetical protein THAOC_29768 [Thalassiosira oceanica]	0	K01952-EC:6.3.5.3	phosphoribosylformylglycinamidine synthase	IPR041609;IPR036676;IPR036604;IPR036921;IPR040707;IPR017926;IPR029062;IPR010918;IPR010073	Phosphoribosylformylglycinamidine synthase, linker domain;PurM-like, C-terminal domain superfamily;Phosphoribosylformylglycinamidine synthase subunit PurS-like superfamily;PurM-like, N-terminal domain superfamily;Phosphoribosylformylglycinamidine synthase, N-terminal;Glutamine amidotransferase;Class I glutamine amidotransferase-like;PurM-like, C-terminal domain;Phosphoribosylformylglycinamidine s…	PF18072;PF18076;PF02769;PF13507	Formylglycinamide ribonucleotide amidotransferase linker domain;Formylglycinamide ribonucleotide amidotransferase N-terminal;AIR synthase related protein, C-terminal domain;CobB/CobQ-like glutamine amidotransferase domain	GO:0004642;GO:0006189	cd02204;cd01740	PurL_repeat2;GATase1_FGAR_AT	G3DSA:3.90.650.10;G3DSA:3.30.1330.10;G3DSA:1.10.8.750;G3DSA:3.40.50.880	SM01211	SSF56042;SSF82697;SSF109736;SSF55326;SSF52317	TIGR01735	FGAM_synt: phosphoribosylformylglycinamidine synthase	PS51273	Glutamine amidotransferase type 1 domain profile.
Pca_1p09520
Pca_1p09530
Pca_1p09540	XP_009039447.1: hypothetical protein AURANDRAFT_9277, partial [Aureococcus anophagefferens]	6.5e-09			IPR001841;IPR013083	Zinc finger, RING-type;Zinc finger, RING/FYVE/PHD-type	PF13920	Zinc finger, C3HC4 type (RING finger)				G3DSA:3.30.40.10	SM00184	SSF57850			PS50089	Zinc finger RING-type profile.
Pca_1p09550	CEM39206.1: unnamed protein product [Vitrella brassicaformis CCMP3155]	5.9e-06
Pca_1p09560	MBI2953780.1: FG-GAP repeat protein [Chloroflexi bacterium]	9.5e-57			IPR028994;IPR013519;IPR036278;IPR013517	Integrin alpha, N-terminal;Integrin alpha beta-propellor;Sialidase superfamily;FG-GAP repeat	PF14312	FG-GAP repeat				G3DSA:2.130.10.130	SM00191	SSF50939			PS51470	FG-GAP repeat profile.
Pca_1p09570	MBJ7498043.1: hypothetical protein [Gemmataceae bacterium]	9.7e-48			IPR005181;IPR036514	Sialate O-acetylesterase domain;SGNH hydrolase superfamily	PF03629	Carbohydrate esterase, sialic acid-specific acetylesterase				G3DSA:3.40.50.1110		SSF52266
Pca_1p09580	ETP41674.1: hypothetical protein F442_11280 [Phytophthora parasitica P10297]	8.5e-13			IPR036443;IPR015425;IPR001876	Zinc finger, RanBP2-type superfamily;Formin, FH2 domain;Zinc finger, RanBP2-type	PF02181	Formin Homology 2 Domain				G3DSA:2.20.28.140	SM00498	SSF90209;SSF101447			PS51444;PS50199	Formin homology-2 (FH2) domain profile.;Zinc finger RanBP2 type profile.	PS01358	Zinc finger RanBP2-type signature.
Pca_1p09590	GAX25052.1: hypothetical protein FisN_10Lh248 [Fistulifera solaris]	8.2e-06			IPR023329;IPR022796	Chlorophyll a/b binding domain superfamily;Chlorophyll A-B binding protein	PF00504	Chlorophyll A-B binding protein				G3DSA:1.10.3460.10		SSF103511
Pca_1p09600	XP_005820021.1: hypothetical protein GUITHDRAFT_81816 [Guillardia theta CCMP2712]	9.6e-41			IPR000731;IPR003392	Sterol-sensing domain;Protein patched/dispatched	PF02460	Patched family	GO:0016021			G3DSA:1.20.1640.10		SSF82866			PS50156	Sterol-sensing domain (SSD) profile.
Pca_1p09610	ETP29216.1: hypothetical protein F442_21589 [Phytophthora parasitica P10297]	8e-144	K15013-EC:6.2.1.3	long-chain-fatty-acid--CoA ligase ACSBG	IPR042099;IPR000873;IPR020845	AMP-dependent synthetase-like superfamily;AMP-dependent synthetase/ligase;AMP-binding, conserved site	PF00501	AMP-binding enzyme	GO:0003824	cd05933	ACSBG_like	G3DSA:3.40.50.12780		SSF56801					PS00455	Putative AMP-binding domain signature.
Pca_1p09620
Pca_1p09630					IPR011993;IPR001849	PH-like domain superfamily;Pleckstrin homology domain	PF00169	PH domain				G3DSA:2.30.29.30	SM00233	SSF50729			PS50003	PH domain profile.
Pca_1p09640					IPR002048;IPR018247;IPR011992;IPR008936;IPR000198	EF-hand domain;EF-Hand 1, calcium-binding site;EF-hand domain pair;Rho GTPase activation protein;Rho GTPase-activating protein domain	PF13499;PF00620	EF-hand domain pair;RhoGAP domain	GO:0005509;GO:0007165	cd00051	EFh	G3DSA:1.10.238.10;G3DSA:1.10.555.10	SM00054;SM00324	SSF47473;SSF48350			PS50222	EF-hand calcium-binding domain profile.	PS00018	EF-hand calcium-binding domain.
Pca_1p09650	XP_009034562.1: hypothetical protein AURANDRAFT_71054 [Aureococcus anophagefferens]	3.2e-124								cd17326	MFS_MFSD8
Pca_1p09660	XP_012149968.1: PREDICTED: transient receptor potential channel pyrexia isoform X1 [Megachile rotundata]	9.3e-07	K06867	uncharacterized protein	IPR036770;IPR020683;IPR002110	Ankyrin repeat-containing domain superfamily;Ankyrin repeat-containing domain;Ankyrin repeat	PF12796	Ankyrin repeats (3 copies)	GO:0005515			G3DSA:1.25.40.20	SM00248	SSF48403			PS50297;PS50088;PS51257	Ankyrin repeat region circular profile.;Ankyrin repeat profile.;Prokaryotic membrane lipoprotein lipid attachment site profile.
Pca_1p09670	RAL22128.1: hypothetical protein DL240_09745 [Lujinxingia litoralis]	9.9e-09			IPR006665;IPR036737;IPR029063;IPR041698	OmpA-like domain;OmpA-like domain superfamily;S-adenosyl-L-methionine-dependent methyltransferase;Methyltransferase domain 25	PF13649	Methyltransferase domain		cd07185	OmpA_C-like	G3DSA:3.40.50.150;G3DSA:3.30.1330.60		SSF53335;SSF103088			PS51123	OmpA-like domain profile.
Pca_1p09680	RHY40644.1: hypothetical protein DYB38_007856 [Aphanomyces astaci]	9.5e-36
Pca_1p09690	XP_009039352.1: hypothetical protein AURANDRAFT_72102 [Aureococcus anophagefferens]	3.2e-133			IPR001296	Glycosyl transferase, family 1	PF00534	Glycosyl transferases group 1		cd03801	GT4_PimA-like	G3DSA:3.40.50.2000		SSF53756
Pca_1p09700
Pca_1p09710	QLQ81526.1: hypothetical protein HG537_0F02870 [Torulaspora sp. CBS 2947]	9.2e-19	K14963	COMPASS component SWD3	IPR001680;IPR017986;IPR020472;IPR015943;IPR019775;IPR036322	WD40 repeat;WD40-repeat-containing domain;G-protein beta WD-40 repeat;WD40/YVTN repeat-like-containing domain superfamily;WD40 repeat, conserved site;WD40-repeat-containing domain superfamily	PF00400	WD domain, G-beta repeat	GO:0005515	cd00200	WD40	G3DSA:2.130.10.10	SM00320	SSF50978			PS50082;PS50294	Trp-Asp (WD) repeats profile.;Trp-Asp (WD) repeats circular profile.	PS00678	Trp-Asp (WD) repeats signature.
Pca_1p09720	ABW29647.1: Integral membrane protein [Acaryochloris marina MBIC11017]	9.7e-53			IPR002794	Protein of unknown function DUF92, TMEM19	PF01940	Integral membrane protein DUF92	GO:0016021						TIGR00297	TIGR00297: TIGR00297 family protein
Pca_1p09730	XP_009034094.1: hypothetical protein AURANDRAFT_61537 [Aureococcus anophagefferens]	1.2e-56
Pca_1p09740	OLQ14751.1: Thermostable beta-glucosidase B [Symbiodinium microadriaticum]	9.5e-93	K05349-EC:3.2.1.21	beta-glucosidase	IPR036881;IPR001764;IPR002772;IPR036962;IPR017853	Glycoside hydrolase family 3 C-terminal domain superfamily;Glycoside hydrolase, family 3, N-terminal;Glycoside hydrolase family 3 C-terminal domain;Glycoside hydrolase, family 3, N-terminal domain superfamily;Glycoside hydrolase superfamily	PF01915;PF00933	Glycosyl hydrolase family 3 C-terminal domain;Glycosyl hydrolase family 3 N terminal domain	GO:0004553;GO:0005975			G3DSA:3.20.20.300;G3DSA:3.40.50.1700		SSF52279;SSF51445
Pca_1p09750	HFG93959.1: hypothetical protein [Planctomycetes bacterium]	8.7e-120			IPR006206;IPR014721;IPR036554;IPR020568	Mevalonate/galactokinase;Ribosomal protein S5 domain 2-type fold, subgroup;GHMP kinase, C-terminal domain superfamily;Ribosomal protein S5 domain 2-type fold			GO:0005524;GO:0005737;GO:0016301;GO:0016773			G3DSA:3.30.230.10;G3DSA:3.30.70.890		SSF55060;SSF54211
Pca_1p09760	WP_191758638.1: carotenoid oxygenase family protein [Komarekiella sp. 'clone 1']	9.2e-33			IPR004294	Carotenoid oxygenase	PF03055	Retinal pigment epithelial membrane protein	GO:0016702;GO:0055114
Pca_1p09770	XP_009038378.1: hypothetical protein AURANDRAFT_71864 [Aureococcus anophagefferens]	1.2e-12			IPR013083;IPR002893;IPR011016	Zinc finger, RING/FYVE/PHD-type;Zinc finger, MYND-type;Zinc finger, RING-CH-type	PF12906	RING-variant domain	GO:0008270			G3DSA:3.30.40.10;G3DSA:3.30.60.180		SSF144232			PS50865	Zinc finger MYND-type profile.
Pca_1p09780	TMW63447.1: hypothetical protein Poli38472_002388 [Pythium oligandrum]	9.7e-09			IPR001214	SET domain	PF00856	SET domain	GO:0005515			G3DSA:2.170.270.10	SM00317	SSF82199			PS50280	SET domain profile.
Pca_1p09790	KZV91567.1: hypothetical protein EXIGLDRAFT_676002 [Exidia glandulosa HHB12029]	5.3e-07			IPR020683;IPR036770;IPR002110	Ankyrin repeat-containing domain;Ankyrin repeat-containing domain superfamily;Ankyrin repeat	PF12796	Ankyrin repeats (3 copies)	GO:0005515			G3DSA:1.25.40.20	SM00248	SSF48403			PS50297;PS50088	Ankyrin repeat region circular profile.;Ankyrin repeat profile.
Pca_1p09800	XP_008271826.1: PREDICTED: histone-lysine N-methyltransferase SETMAR [Oryctolagus cuniculus]	7.2e-17			IPR001214;IPR003616	SET domain;Post-SET domain	PF00856	SET domain	GO:0005515			G3DSA:2.170.270.10	SM00317	SSF82199			PS50280;PS50868	SET domain profile.;Post-SET domain profile.
Pca_1p09810	OTB03042.1: hypothetical protein M426DRAFT_60987, partial [Hypoxylon sp. CI-4A]	8.6e-14			IPR029069;IPR006683	HotDog domain superfamily;Thioesterase domain	PF03061	Thioesterase superfamily		cd03443	PaaI_thioesterase	G3DSA:3.10.129.10		SSF54637
Pca_1p09820	KAF5372481.1: hypothetical protein D9758_005158 [Tetrapyrgos nigripes]	9.3e-06			IPR006620;IPR005123;IPR023139	Prolyl 4-hydroxylase, alpha subunit;Oxoglutarate/iron-dependent dioxygenase;PBDC1-like domain superfamily	PF13640	2OG-Fe(II) oxygenase superfamily	GO:0005506;GO:0016705;GO:0031418;GO:0055114;GO:0016491			G3DSA:2.60.120.620;G3DSA:1.10.3560.10	SM00702				PS51471	Fe(2+) 2-oxoglutarate dioxygenase domain profile.
Pca_1p09830	KAF0686693.1: hypothetical protein As57867_021466 [Aphanomyces stellatus]	9.8e-24			IPR011009;IPR000719;IPR017441;IPR008271	Protein kinase-like domain superfamily;Protein kinase domain;Protein kinase, ATP binding site;Serine/threonine-protein kinase, active site	PF00069	Protein kinase domain	GO:0004672;GO:0005524;GO:0006468			G3DSA:3.30.200.20;G3DSA:1.10.510.10	SM00220	SSF56112			PS50011	Protein kinase domain profile.	PS00107;PS00108	Protein kinases ATP-binding region signature.;Serine/Threonine protein kinases active-site signature.
Pca_1p09840	XP_009037371.1: hypothetical protein AURANDRAFT_64519 [Aureococcus anophagefferens]	1e-79			IPR001202;IPR036020	WW domain;WW domain superfamily	PF00397	WW domain	GO:0005515	cd00201	WW	G3DSA:2.20.70.10	SM00456	SSF51045			PS50020	WW/rsp5/WWP domain profile.	PS01159	WW/rsp5/WWP domain signature.
Pca_1p09860	XP_013901504.1: hypothetical protein MNEG_5471 [Monoraphidium neglectum]	7.6e-12			IPR003347;IPR041667	JmjC domain;Cupin-like domain 8	PF13621	Cupin-like domain				G3DSA:2.60.120.650	SM00558	SSF51197			PS51184	JmjC domain profile.
Pca_1p09870	CEL99640.1: unnamed protein product [Vitrella brassicaformis CCMP3155]	9.5e-39			IPR007314	Haem-binding uptake, Tiki superfamily, ChaN	PF04187	Haem-binding uptake, Tiki superfamily, ChaN		cd14727	ChanN-like	G3DSA:3.40.50.11550		SSF159501
Pca_1p09880	OEU07951.1: hypothetical protein FRACYDRAFT_196982 [Fragilariopsis cylindrus CCMP1102]	4.1e-09
Pca_1p09890	GBG25188.1: Glycerol-3-phosphate dehydrogenase NAD+, chloroplastic [Hondaea fermentalgiana]	8.6e-100	K00057-EC:1.1.1.94	glycerol-3-phosphate dehydrogenase (NAD(P)+)	IPR006168;IPR036291;IPR006109;IPR011128;IPR008927;IPR013328	Glycerol-3-phosphate dehydrogenase, NAD-dependent;NAD(P)-binding domain superfamily;Glycerol-3-phosphate dehydrogenase, NAD-dependent, C-terminal;Glycerol-3-phosphate dehydrogenase, NAD-dependent, N-terminal;6-phosphogluconate dehydrogenase-like, C-terminal domain superfamily;6-phosphogluconate dehydrogenase, domain 2	PF07479;PF01210	NAD-dependent glycerol-3-phosphate dehydrogenase C-terminus;NAD-dependent glycerol-3-phosphate dehydrogenase N-terminus	GO:0004367;GO:0006072;GO:0009331;GO:0055114;GO:0005975;GO:0016616;GO:0046168;GO:0051287;GO:0016491			G3DSA:3.40.50.720;G3DSA:1.10.1040.10		SSF51735;SSF48179
Pca_1p09900	CAB1121597.1: unnamed protein product [Ectocarpus sp. CCAP 1310/34]	8.5e-07			IPR008972;IPR011707	Cupredoxin;Multicopper oxidase, type 3	PF07732	Multicopper oxidase	GO:0005507			G3DSA:2.60.40.420		SSF49503
Pca_1p09910	PUZ57640.1: hypothetical protein GQ55_5G447000 [Panicum hallii var. hallii]	9.5e-36			IPR001245;IPR008271;IPR011009;IPR000719;IPR011050	Serine-threonine/tyrosine-protein kinase, catalytic domain;Serine/threonine-protein kinase, active site;Protein kinase-like domain superfamily;Protein kinase domain;Pectin lyase fold/virulence factor	PF07714	Protein tyrosine kinase	GO:0004672;GO:0006468;GO:0005524	cd13999	STKc_MAP3K-like	G3DSA:1.10.510.10	SM00220	SSF56112;SSF51126			PS50011	Protein kinase domain profile.	PS00108	Serine/Threonine protein kinases active-site signature.
Pca_1p09920	TEY65213.1: hypothetical protein Saspl_018278 [Salvia splendens]	9.4e-10
Pca_1p09930					IPR036770;IPR002110;IPR020683	Ankyrin repeat-containing domain superfamily;Ankyrin repeat;Ankyrin repeat-containing domain	PF00023	Ankyrin repeat	GO:0005515			G3DSA:1.25.40.20	SM00248	SSF48403			PS50088;PS50297	Ankyrin repeat profile.;Ankyrin repeat region circular profile.
Pca_1p09950	KAE8947654.1: hypothetical protein PF009_g2743 [Phytophthora fragariae]	9.9e-18			IPR032675;IPR001611;IPR000048;IPR006553	Leucine-rich repeat domain superfamily;Leucine-rich repeat;IQ motif, EF-hand binding site;Leucine-rich repeat, cysteine-containing subtype	PF13516	Leucine Rich repeat	GO:0005515			G3DSA:3.80.10.10;G3DSA:2.30.30.140	SM00015;SM00367	SSF52047			PS50096	IQ motif profile.
Pca_1p09960	GER27296.1: SGT1 protein [Striga asiatica]	9.7e-10			IPR011990;IPR010770	Tetratricopeptide-like helical domain superfamily;Ecd family	PF07093;PF13374	SGT1 protein;Tetratricopeptide repeat	GO:0005515			G3DSA:1.25.40.10		SSF48452
Pca_1p09970	GAX18547.1: DNA topoisomerase I [Fistulifera solaris]	8.2e-167	K03163-EC:5.6.2.1	DNA topoisomerase I	IPR013499;IPR014711;IPR008336;IPR011010;IPR013034;IPR018521;IPR025834;IPR013030;IPR001631;IPR014727;IPR013500;IPR036202	DNA topoisomerase I, eukaryotic-type;DNA topoisomerase I, catalytic core, alpha-helical subdomain, eukaryotic-type;DNA topoisomerase I, DNA binding, eukaryotic-type;DNA breaking-rejoining enzyme, catalytic core;DNA topoisomerase I, DNA binding, N-terminal domain 1;DNA topoisomerase I, active site;Topoisomerase I C-terminal domain;DNA topoisomerase I, DNA binding, N-terminal domain 2;DNA topoisome…	PF02919;PF14370;PF01028	Eukaryotic DNA topoisomerase I, DNA binding fragment;C-terminal topoisomerase domain;Eukaryotic DNA topoisomerase I, catalytic core	GO:0003677;GO:0003917;GO:0005694;GO:0006265			G3DSA:3.90.15.10;G3DSA:1.10.10.41;G3DSA:2.170.11.10;G3DSA:1.10.132.10	SM00435	SSF56349;SSF56741					PS00176	Eukaryotic DNA topoisomerase I active site.
Pca_1p09980
Pca_1p09990
Pca_1p10000	KAE9361879.1: hypothetical protein PF008_g645 [Phytophthora fragariae]	9.3e-18	K03108	signal recognition particle subunit SRP72	IPR026270;IPR011990;IPR031545	Signal recognition particle, SRP72 subunit;Tetratricopeptide-like helical domain superfamily;Putative TPR-like repeat	PF17004	Putative TPR-like repeat	GO:0006614;GO:0005515			G3DSA:1.25.40.10		SSF48452
Pca_1p10010	MXW04606.1: class I SAM-dependent methyltransferase [Gemmatimonadetes bacterium]	9e-06	K02152	V-type H+-transporting ATPase subunit G	IPR005124	Vacuolar (H+)-ATPase G subunit	PF03179	Vacuolar (H+)-ATPase G subunit	GO:0016471;GO:0042626;GO:1902600			G3DSA:1.20.5.620;G3DSA:3.40.50.150
Pca_1p10030	TDH67127.1: hypothetical protein CCR75_005335 [Bremia lactucae]	8.3e-37			IPR019954;IPR000626;IPR029071;IPR019956	Ubiquitin conserved site;Ubiquitin-like domain;Ubiquitin-like domain superfamily;Ubiquitin domain	PF00240	Ubiquitin family	GO:0005515	cd01803;cd16106	Ubl_ubiquitin;Ubl_Dsk2p_like	G3DSA:3.10.20.90	SM00213	SSF54236			PS50053	Ubiquitin domain profile.	PS00299	Ubiquitin domain signature.
Pca_1p10040	XP_009034362.1: hypothetical protein AURANDRAFT_62259 [Aureococcus anophagefferens]	9.8e-30			IPR008978	HSP20-like chaperone						G3DSA:2.60.40.790
Pca_1p10050	CAB1100719.1: unnamed protein product [Ectocarpus sp. CCAP 1310/34]	9.4e-49			IPR003526;IPR036571;IPR020555	2-C-methyl-D-erythritol 2,4-cyclodiphosphate synthase;2-C-methyl-D-erythritol 2,4-cyclodiphosphate synthase superfamily;2-C-methyl-D-erythritol 2,4-cyclodiphosphate synthase, conserved site	PF02542	YgbB family	GO:0008685;GO:0016114	cd00554	MECDP_synthase	G3DSA:3.30.1330.50		SSF69765	TIGR00151	ispF: 2-C-methyl-D-erythritol 2,4-cyclodiphosphate synthase			PS01350	2C-methyl-D-erythritol 2,4-cyclodiphosphate synthase signature.
Pca_1p10060	XP_013758724.1: hypothetical protein AMSG_04383 [Thecamonas trahens ATCC 50062]	2.4e-11
Pca_1p10070	WP_020967097.1: nucleoside deaminase [Chlamydia trachomatis]	8.8e-33	K11991-EC:3.5.4.33	tRNA(adenine34) deaminase	IPR028883;IPR016193;IPR002125	tRNA-specific adenosine deaminase;Cytidine deaminase-like;Cytidine and deoxycytidylate deaminase domain	PF14437	MafB19-like deaminase	GO:0002100;GO:0008251;GO:0003824	cd01285	nucleoside_deaminase	G3DSA:3.40.140.10		SSF53927			PS51747	Cytidine and deoxycytidylate deaminases domain profile.
Pca_1p10080
Pca_1p10090
Pca_1p10100	RHY33397.1: hypothetical protein DYB32_001645 [Aphanomyces invadans]	8.2e-44	K14319	Ran GTPase-activating protein 1	IPR032675;IPR001611	Leucine-rich repeat domain superfamily;Leucine-rich repeat	PF13516	Leucine Rich repeat	GO:0005515			G3DSA:3.80.10.10	SM00368	SSF52047
Pca_1p10110
Pca_1p10120
Pca_1p10130	KAF7709523.1: hypothetical protein HF521_016373 [Silurus meridionalis]	9.5e-35	K05609-EC:3.4.19.12	ubiquitin carboxyl-terminal hydrolase L3	IPR038765;IPR036959;IPR001578	Papain-like cysteine peptidase superfamily;Peptidase C12, ubiquitin carboxyl-terminal hydrolase superfamily;Peptidase C12, ubiquitin carboxyl-terminal hydrolase	PF01088	Ubiquitin carboxyl-terminal hydrolase, family 1	GO:0004843;GO:0006511			G3DSA:3.40.532.10		SSF54001
Pca_1p10140
Pca_1p10150	KAF0746055.1: hypothetical protein AaE_008289 [Aphanomyces astaci]	7.6e-11			IPR036388;IPR036390;IPR000232	Winged helix-like DNA-binding domain superfamily;Winged helix DNA-binding domain superfamily;Heat shock factor (HSF)-type, DNA-binding	PF00447	HSF-type DNA-binding	GO:0003700;GO:0006355;GO:0042025;GO:0043565			G3DSA:1.10.10.10	SM00415	SSF46785
Pca_1p10160	XP_009034364.1: hypothetical protein AURANDRAFT_71062 [Aureococcus anophagefferens]	1.1e-14
Pca_1p10170
Pca_1p10180	XP_009034224.1: hypothetical protein AURANDRAFT_62006 [Aureococcus anophagefferens]	7.7e-29			IPR011047	Quinoprotein alcohol dehydrogenase-like superfamily								SSF50998
Pca_1p10190	PXF46406.1: hypothetical protein BWQ96_03800 [Gracilariopsis chorda]	9.1e-52	K07052	uncharacterized protein	IPR003675	CAAX prenyl protease 2	PF02517	CPBP intramembrane metalloprotease	GO:0004197;GO:0016020;GO:0071586
Pca_1p10200	XP_005761143.1: hypothetical protein EMIHUDRAFT_419848 [Emiliania huxleyi CCMP1516]	9.5e-118			IPR018170;IPR036812;IPR023210;IPR020471	Aldo/keto reductase, conserved site;NADP-dependent oxidoreductase domain superfamily;NADP-dependent oxidoreductase domain;Aldo/keto reductase	PF00248	Aldo/keto reductase family	GO:0016491;GO:0055114	cd06660	Aldo_ket_red	G3DSA:3.20.20.100		SSF51430					PS00062	Aldo/keto reductase family signature 2.
Pca_1p10210	RMD43987.1: hypothetical protein DV735_g1143, partial [Chaetothyriales sp. CBS 134920]	8.3e-29			IPR000210;IPR003131;IPR011333	BTB/POZ domain;Potassium channel tetramerisation-type BTB domain;SKP1/BTB/POZ domain superfamily	PF02214	BTB/POZ domain	GO:0005515;GO:0051260	cd18376	BTB_POZ_FIP2-like	G3DSA:3.30.710.10	SM00225	SSF54695			PS50097	BTB domain profile.
Pca_1p10220	XP_009034547.1: expressed protein [Aureococcus anophagefferens]	1.9e-37			IPR036855;IPR000571;IPR002059	Zinc finger, CCCH-type superfamily;Zinc finger, CCCH-type;Cold-shock protein, DNA-binding	PF00642	Zinc finger C-x8-C-x5-C-x3-H type (and similar)	GO:0046872;GO:0003676	cd04458	CSP_CDS	G3DSA:2.40.50.140;G3DSA:4.10.1000.10	SM00356	SSF90229			PS50103	Zinc finger C3H1-type profile.
Pca_1p10230	CAB1119864.1: unnamed protein product [Ectocarpus sp. CCAP 1310/34]	7.5e-37			IPR011055;IPR016047	Duplicated hybrid motif;Peptidase M23	PF01551	Peptidase family M23				G3DSA:3.50.30.30;G3DSA:2.70.70.10		SSF51261
Pca_1p10240					IPR012677;IPR012340;IPR013761;IPR000504;IPR003903;IPR035979;IPR029071	Nucleotide-binding alpha-beta plait domain superfamily;Nucleic acid-binding, OB-fold;Sterile alpha motif/pointed domain superfamily;RNA recognition motif domain;Ubiquitin interacting motif;RNA-binding domain superfamily;Ubiquitin-like domain superfamily			GO:0003676	cd01763	Ubl_SUMO_like	G3DSA:3.30.70.330;G3DSA:2.40.50.140;G3DSA:1.10.150.50;G3DSA:3.10.20.90	SM00726	SSF50249;SSF47769;SSF54928;SSF54236			PS50102;PS50330	Eukaryotic RNA Recognition Motif (RRM) profile.;Ubiquitin-interacting motif (UIM) domain profile.
Pca_1p10250	ETO79557.1: hypothetical protein F444_05750 [Phytophthora parasitica P1976]	9.4e-86	K16749	Bardet-Biedl syndrome 7 protein	IPR029429;IPR036322	Ciliary BBSome complex subunit 2, middle region;WD40-repeat-containing domain superfamily	PF14783	Ciliary BBSome complex subunit 2, middle region	GO:0005515					SSF50978
Pca_1p10260	TFJ85701.1: hypothetical protein NSK_003207 [Nannochloropsis salina CCMP1776]	9.2e-36			IPR011685	LETM1-like	PF07766	LETM1-like protein
Pca_1p10270					IPR011990	Tetratricopeptide-like helical domain superfamily	PF13374	Tetratricopeptide repeat	GO:0005515			G3DSA:1.25.40.10		SSF48452
Pca_1p10280	RLC18723.1: hypothetical protein DRI57_08020, partial [Deltaproteobacteria bacterium]	8e-52			IPR015500;IPR002884;IPR000209;IPR036852;IPR008979;IPR023828	Peptidase S8, subtilisin-related;P domain;Peptidase S8/S53 domain;Peptidase S8/S53 domain superfamily;Galactose-binding-like domain superfamily;Peptidase S8, subtilisin, Ser-active site	PF01483;PF00082	Proprotein convertase P-domain;Subtilase family	GO:0004252;GO:0006508			G3DSA:2.60.120.260;G3DSA:3.40.50.200		SSF52743;SSF49785			PS51829;PS51892	P/Homo B domain profile.;Serine proteases, subtilase domain profile.	PS00138	Serine proteases, subtilase family, serine active site.
Pca_1p10290	GAX10185.1: DNA mismatch repair protein MSH6 [Fistulifera solaris]	9.1e-181	K08737	DNA mismatch repair protein MSH6	IPR036187;IPR000432;IPR016151;IPR036678;IPR027417;IPR007861;IPR017261;IPR007860;IPR007695;IPR007696	DNA mismatch repair protein MutS, core domain superfamily;DNA mismatch repair protein MutS, C-terminal;DNA mismatch repair protein MutS, N-terminal;MutS, connector domain superfamily;P-loop containing nucleoside triphosphate hydrolase;DNA mismatch repair protein MutS, clamp;DNA mismatch repair protein MutS/MSH;DNA mismatch repair protein MutS, connector domain;DNA mismatch repair protein MutS-lik…	PF05190;PF00488;PF05188;PF01624;PF05192	MutS family domain IV;MutS domain V;MutS domain II;MutS domain I;MutS domain III	GO:0005524;GO:0006298;GO:0030983			G3DSA:3.40.50.300;G3DSA:1.10.1420.10;G3DSA:3.40.1170.10;G3DSA:2.30.30.140;G3DSA:3.30.420.110	SM00534;SM00533	SSF48334;SSF55271;SSF53150;SSF52540					PS00486	DNA mismatch repair proteins mutS family signature.
Pca_1p10300	GBG30122.1: Protein disulfide-isomerase [Hondaea fermentalgiana]	9.1e-19			IPR017937;IPR013766;IPR036249	Thioredoxin, conserved site;Thioredoxin domain;Thioredoxin-like superfamily	PF00085	Thioredoxin	GO:0045454	cd02961	PDI_a_family	G3DSA:3.40.30.10		SSF52833			PS51352	Thioredoxin domain profile.	PS00194	Thioredoxin family active site.
Pca_1p10310	KAA0062610.1: putative E3 ubiquitin-protein ligase LIN-1 [Cucumis melo var. makuwa]	8.9e-09			IPR036770;IPR002110;IPR003613;IPR013083;IPR020683	Ankyrin repeat-containing domain superfamily;Ankyrin repeat;U box domain;Zinc finger, RING/FYVE/PHD-type;Ankyrin repeat-containing domain	PF04564;PF13606;PF12796	U-box domain;Ankyrin repeat;Ankyrin repeats (3 copies)	GO:0005515;GO:0004842;GO:0016567	cd16655	RING-Ubox_WDSUB1_like	G3DSA:1.25.40.20;G3DSA:3.30.40.10	SM00248;SM00504	SSF48403;SSF57850			PS50088;PS50297;PS51698	Ankyrin repeat profile.;Ankyrin repeat region circular profile.;U-box domain profile.
Pca_1p10320	OEU13391.1: hypothetical protein FRACYDRAFT_269797 [Fragilariopsis cylindrus CCMP1102]	9.8e-08
Pca_1p10340	XP_009038689.1: hypothetical protein AURANDRAFT_65520 [Aureococcus anophagefferens]	1.3e-23
Pca_1p10350	XP_009034369.1: hypothetical protein AURANDRAFT_62270 [Aureococcus anophagefferens]	2.6e-109			IPR000008;IPR000048	C2 domain;IQ motif, EF-hand binding site	PF00168	C2 domain	GO:0005515	cd00030	C2		SM00239	SSF50729;SSF49562			PS50004;PS50096	C2 domain profile.;IQ motif profile.
Pca_1p10360					IPR000232;IPR036390;IPR036388	Heat shock factor (HSF)-type, DNA-binding;Winged helix DNA-binding domain superfamily;Winged helix-like DNA-binding domain superfamily	PF00447	HSF-type DNA-binding	GO:0003700;GO:0006355;GO:0042025;GO:0043565			G3DSA:1.10.10.10		SSF46785
Pca_1p10380
Pca_1p10390	XP_002179152.1: predicted protein [Phaeodactylum tricornutum CCAP 1055/1]	5.2e-16			IPR036770;IPR020683	Ankyrin repeat-containing domain superfamily;Ankyrin repeat-containing domain						G3DSA:1.25.40.20		SSF48403			PS50297	Ankyrin repeat region circular profile.
Pca_1p10400	KAE9028626.1: Replication factor C subunit 5 [Phytophthora rubi]	9.5e-102	K10756	replication factor C subunit 3/5	IPR003959;IPR008921;IPR013748;IPR003593;IPR027417	ATPase, AAA-type, core;DNA polymerase III, clamp loader complex, gamma/delta/delta subunit, C-terminal;Replication factor C, C-terminal;AAA+ ATPase domain;P-loop containing nucleoside triphosphate hydrolase	PF00004;PF08542	ATPase family associated with various cellular activities (AAA);Replication factor C C-terminal domain	GO:0005524;GO:0003677;GO:0006260	cd18140;cd00009	HLD_clamp_RFC;AAA	G3DSA:1.10.8.60;G3DSA:1.20.272.10;G3DSA:3.40.50.300	SM00382	SSF48019;SSF52540
Pca_1p10410	WP_190522161.1: phosphate acetyltransferase [Planktothrix sp. FACHB-1365]	9.6e-111	K13788-EC:2.3.1.8K00925-EC:2.7.2.1	phosphate acetyltransferaseacetate kinase	IPR028979;IPR004372;IPR002505;IPR000890;IPR042112;IPR010766;IPR043129;IPR042113;IPR023865;IPR004614	HPr(Ser) kinase/phosphorylase-like, N-terminal domain superfamily;Acetate/propionate kinase;Phosphate acetyl/butaryl transferase;Aliphatic acid kinase, short-chain;Phosphate acetyltransferase, domain 2;DRTGG;ATPase, nucleotide binding domain;Phosphate acetyltransferase, domain 1;Aliphatic acid kinase, short-chain, conserved site;Phosphate acetyltransferase	PF01515;PF00871;PF13500;PF07085	Phosphate acetyl/butaryl transferase;Acetokinase family;AAA domain;DRTGG domain	GO:0006082;GO:0016301;GO:0016774;GO:0016746;GO:0016310;GO:0016407	cd03109	DTBS	G3DSA:3.30.420.40;G3DSA:3.40.50.10750;G3DSA:3.40.1390.20;G3DSA:3.40.50.10950		SSF75138;SSF53067;SSF53659	TIGR00016;TIGR00651	ackA: acetate kinase;pta: phosphate acetyltransferase			PS01076;PS01075	Acetate and butyrate kinases family signature 2.;Acetate and butyrate kinases family signature 1.
Pca_1p10420
Pca_1p10430	MBC9833575.1: hypothetical protein [Adiantum capillus-veneris]	8.3e-66			IPR036187;IPR011184;IPR007696;IPR000432;IPR036678;IPR027417;IPR007861	DNA mismatch repair protein MutS, core domain superfamily;DNA mismatch repair Msh2-type;DNA mismatch repair protein MutS, core;DNA mismatch repair protein MutS, C-terminal;MutS, connector domain superfamily;P-loop containing nucleoside triphosphate hydrolase;DNA mismatch repair protein MutS, clamp	PF05192;PF05190;PF00488	MutS domain III;MutS family domain IV;MutS domain V	GO:0005524;GO:0006298;GO:0030983			G3DSA:3.30.420.110;G3DSA:3.40.50.300;G3DSA:1.10.1420.10	SM00533;SM00534	SSF48334;SSF52540					PS00486	DNA mismatch repair proteins mutS family signature.
Pca_1p10440	OQR88190.1: hypothetical protein ACHHYP_07271 [Achlya hypogyna]	9.5e-31	K06867	uncharacterized protein	IPR001293;IPR020683;IPR002110;IPR008974;IPR002048;IPR036770;IPR011992;IPR013083;IPR018247;IPR013087	Zinc finger, TRAF-type;Ankyrin repeat-containing domain;Ankyrin repeat;TRAF-like;EF-hand domain;Ankyrin repeat-containing domain superfamily;EF-hand domain pair;Zinc finger, RING/FYVE/PHD-type;EF-Hand 1, calcium-binding site;Zinc finger C2H2-type	PF02176;PF13637;PF12796	TRAF-type zinc finger;Ankyrin repeats (many copies);Ankyrin repeats (3 copies)	GO:0008270;GO:0005515;GO:0005509;GO:0003676	cd00051	EFh	G3DSA:1.25.40.20;G3DSA:1.10.238.10;G3DSA:3.30.40.10	SM00054;SM00248	SSF49599;SSF48403;SSF47473			PS50145;PS50297;PS50222;PS50088	Zinc finger TRAF-type profile.;Ankyrin repeat region circular profile.;EF-hand calcium-binding domain profile.;Ankyrin repeat profile.	PS00018;PS00028	EF-hand calcium-binding domain.;Zinc finger C2H2 type domain signature.
Pca_1p10450	XP_009034543.1: hypothetical protein AURANDRAFT_62274 [Aureococcus anophagefferens]	8e-51			IPR013989;IPR013761	Development/cell death domain;Sterile alpha motif/pointed domain superfamily	PF10539	Development and cell death domain					SM00767	SSF47769			PS51222	DCD domain profile.
Pca_1p10460	CBN76963.1: conserved unknown protein [Ectocarpus siliculosus]	9e-17
Pca_1p10480
Pca_1p10490	APF46190.1: plastid uroporphyrinogen decarboxylase isoform 1, partial [Phacus inflexus]	6.4e-85	K01599-EC:4.1.1.37	uroporphyrinogen decarboxylase	IPR038071;IPR000257	UROD/MetE-like superfamily;Uroporphyrinogen decarboxylase (URO-D)	PF01208	Uroporphyrinogen decarboxylase (URO-D)	GO:0004853;GO:0006779			G3DSA:3.20.20.210		SSF51726
Pca_1p10500					IPR003409	MORN motif	PF02493	MORN repeat				G3DSA:2.20.110.10	SM00698	SSF82185
Pca_1p10510	XP_009042751.1: hypothetical protein AURANDRAFT_68776, partial [Aureococcus anophagefferens]	1.3e-91
Pca_1p10530	KAF1788181.1: S-adenosyl-L-methionine-dependent methyltransferase [Phytophthora cactorum]	8.8e-19			IPR029063	S-adenosyl-L-methionine-dependent methyltransferase						G3DSA:3.40.50.150		SSF53335
Pca_1p10540	WP_173952693.1: methyltransferase domain-containing protein [Hyphomicrobium sulfonivorans]	9.9e-09			IPR019410;IPR029063	Lysine methyltransferase;S-adenosyl-L-methionine-dependent methyltransferase	PF10294	Lysine methyltransferase		cd02440	AdoMet_MTases	G3DSA:3.40.50.150		SSF53335
Pca_1p10550	XP_028324568.1: 2-aminoethanethiol dioxygenase-like [Gouania willdenowi]	9.4e-20			IPR012864;IPR011051;IPR014710	Cysteine oxygenase/2-aminoethanethiol dioxygenase;RmlC-like cupin domain superfamily;RmlC-like jelly roll fold	PF07847	PCO_ADO	GO:0016702;GO:0055114			G3DSA:2.60.120.10		SSF51182
Pca_1p10560	XP_012205480.1: hypothetical protein SPRG_11279 [Saprolegnia parasitica CBS 223.65]	9.1e-08			IPR027359;IPR014710;IPR018490;IPR000595;IPR005821	Voltage-dependent channel domain superfamily;RmlC-like jelly roll fold;Cyclic nucleotide-binding-like;Cyclic nucleotide-binding domain;Ion transport domain	PF00520	Ion transport protein	GO:0005216;GO:0006811;GO:0016020;GO:0055085	cd00038	CAP_ED	G3DSA:1.20.120.350;G3DSA:2.60.120.10		SSF51206;SSF81324
Pca_1p10570	NP_001191618.1: inositol trisphosphate receptor [Aplysia californica]	9.5e-17			IPR000493;IPR014821;IPR000699;IPR027359;IPR036300	Inositol 1,4,5-trisphosphate receptor;Inositol 1,4,5-trisphosphate/ryanodine receptor;RIH domain;Voltage-dependent channel domain superfamily;Mir domain superfamily	PF08709;PF01365	Inositol 1,4,5-trisphosphate/ryanodine receptor;RIH domain	GO:0005220;GO:0005783;GO:0006816;GO:0070679;GO:0005262;GO:0016020;GO:0070588			G3DSA:2.80.10.50;G3DSA:1.20.120.350		SSF82109
Pca_1p10580
Pca_1p10590	KAB4446347.1: hypothetical protein GAN55_06665 [Bacteroides thetaiotaomicron]	7.2e-14			IPR036514;IPR013830	SGNH hydrolase superfamily;SGNH hydrolase-type esterase domain	PF13472	GDSL-like Lipase/Acylhydrolase family				G3DSA:3.40.50.1110		SSF52266
Pca_1p10600
Pca_1p10610	OQR70235.1: RNA 3'-terminal phosphate cyclase-like, partial [Tropilaelaps mercedesae]	7.1e-33	K01974-EC:6.5.1.4	RNA 3'-terminal phosphate cyclase (ATP)	IPR037136;IPR036553;IPR013792;IPR023797;IPR020719	RNA 3'-terminal phosphate cyclase domain superfamily;RNA 3'-terminal phosphate cyclase, insert domain superfamily;RNA 3'-terminal phosphate cyclase/enolpyruvate transferase, alpha/beta;RNA 3'-terminal phosphate cyclase domain;RNA 3'-terminal phosphate cyclase-like, conserved site	PF01137	RNA 3'-terminal phosphate cyclase	GO:0003824			G3DSA:3.65.10.20;G3DSA:3.30.360.20		SSF55205					PS01287	RNA 3'-terminal phosphate cyclase signature.
Pca_1p10620	GAX18217.1: FKBP-type peptidyl-prolyl cis-trans isomerase FklB [Fistulifera solaris]	9.1e-38			IPR001179;IPR000774	FKBP-type peptidyl-prolyl cis-trans isomerase domain;Peptidyl-prolyl cis-trans isomerase, FKBP-type, N-terminal	PF00254;PF01346	FKBP-type peptidyl-prolyl cis-trans isomerase;Domain amino terminal to FKBP-type peptidyl-prolyl isomerase	GO:0003755;GO:0006457			G3DSA:3.10.50.40		SSF54534			PS50059	FKBP-type peptidyl-prolyl cis-trans isomerase domain profile.
Pca_1p10630	KUF98540.1: hypothetical protein AM588_10011175 [Phytophthora nicotianae]	9.8e-19	K08288	protein kinase C substrate 80K-H	IPR002172;IPR009011;IPR028146;IPR036607	Low-density lipoprotein (LDL) receptor class A repeat;Mannose-6-phosphate receptor binding domain superfamily;Glucosidase II beta subunit, N-terminal;Glucosidase 2 subunit beta-like	PF12999;PF13015	Glucosidase II beta subunit-like;Glucosidase II beta subunit-like protein	GO:0005515			G3DSA:2.70.130.10		SSF50911			PS50068	LDL-receptor class A (LDLRA) domain profile.
Pca_1p10640
Pca_1p10650	RWR84000.1: Methyltransferase type 11 [Cinnamomum micranthum f. kanehirae]	6.5e-33			IPR013216;IPR029063	Methyltransferase type 11;S-adenosyl-L-methionine-dependent methyltransferase	PF08241	Methyltransferase domain	GO:0008168	cd02440	AdoMet_MTases	G3DSA:3.40.50.150		SSF53335
Pca_1p10660					IPR023827;IPR036852	Peptidase S8, subtilisin, Asp-active site;Peptidase S8/S53 domain superfamily			GO:0004252;GO:0006508			G3DSA:3.40.50.200		SSF52743			PS51892	Serine proteases, subtilase domain profile.	PS00136	Serine proteases, subtilase family, aspartic acid active site.
Pca_1p10670
Pca_1p10680					IPR001202;IPR036020	WW domain;WW domain superfamily	PF00397	WW domain	GO:0005515	cd00201	WW	G3DSA:2.20.70.10	SM00456	SSF51045			PS50020	WW/rsp5/WWP domain profile.	PS01159	WW/rsp5/WWP domain signature.
Pca_1p10690	XP_009038198.1: hypothetical protein AURANDRAFT_65153 [Aureococcus anophagefferens]	5.6e-46
Pca_1p10700					IPR003034;IPR036361	SAP domain;SAP domain superfamily	PF02037	SAP domain				G3DSA:1.10.720.30	SM00513	SSF68906			PS50800	SAP motif profile.
Pca_1p10710	VEU41878.1: unnamed protein product [Pseudo-nitzschia multistriata]	9.4e-19			IPR018790;IPR032710	Protein of unknown function DUF2358;NTF2-like domain superfamily	PF10184	Uncharacterized conserved protein (DUF2358)						SSF54427
Pca_1p10730
Pca_1p10740	XP_002772220.1: hypothetical protein Pmar_PMAR024006, partial [Perkinsus marinus ATCC 50983]	8.2e-09	K15446-EC:2.1.1.225	tRNA:m4X modification enzyme	IPR007871;IPR029063	Methyltransferase TRM13;S-adenosyl-L-methionine-dependent methyltransferase	PF05206	Methyltransferase TRM13	GO:0008033;GO:0008168					SSF53335
Pca_1p10750	KAF2785994.1: TPR-like protein [Melanomma pulvis-pyrius CBS 109.77]	9.6e-15			IPR001623;IPR036869;IPR018253;IPR011990;IPR019734;IPR013026	DnaJ domain;Chaperone J-domain superfamily;DnaJ domain, conserved site;Tetratricopeptide-like helical domain superfamily;Tetratricopeptide repeat;Tetratricopeptide repeat-containing domain	PF00226	DnaJ domain	GO:0005515	cd06257	DnaJ	G3DSA:1.10.287.110;G3DSA:1.25.40.10	SM00028;SM00271	SSF48452;SSF46565			PS50076;PS50293	dnaJ domain profile.;TPR repeat region circular profile.	PS00636	Nt-dnaJ domain signature.
Pca_1p10760	XP_004339599.1: Ubox domain containing protein [Acanthamoeba castellanii str. Neff]	8.1e-10			IPR013083;IPR003613	Zinc finger, RING/FYVE/PHD-type;U box domain	PF04564	U-box domain	GO:0004842;GO:0016567	cd16655	RING-Ubox_WDSUB1_like	G3DSA:3.30.40.10	SM00504	SSF57850			PS51257;PS51698	Prokaryotic membrane lipoprotein lipid attachment site profile.;U-box domain profile.
Pca_1p10770					IPR002048;IPR018247;IPR011992	EF-hand domain;EF-Hand 1, calcium-binding site;EF-hand domain pair	PF13499	EF-hand domain pair	GO:0005509			G3DSA:1.10.238.10		SSF47473			PS50222	EF-hand calcium-binding domain profile.	PS00018	EF-hand calcium-binding domain.
Pca_1p10780	WP_018875579.1: MULTISPECIES: DUF938 domain-containing protein [unclassified Thioalkalivibrio]	9.2e-22			IPR010342;IPR029063	Protein of unknown function DUF938;S-adenosyl-L-methionine-dependent methyltransferase	PF06080	Protein of unknown function (DUF938)		cd02440	AdoMet_MTases	G3DSA:3.40.50.150		SSF53335
Pca_1p10790	KAF0732037.1: hypothetical protein Ae201684_010690 [Aphanomyces euteiches]	8.6e-17	K19371	DnaJ homolog subfamily C member 25	IPR001623;IPR036869	DnaJ domain;Chaperone J-domain superfamily	PF00226	DnaJ domain		cd06257	DnaJ	G3DSA:1.10.287.110	SM00271	SSF46565			PS50076	dnaJ domain profile.
Pca_1p10800	KAF1780197.1: Protein transport Sec61-beta/Sbh [Phytophthora cactorum]	8.8e-08	K09481	protein transport protein SEC61 subunit beta	IPR016482	Protein transport protein SecG/Sec61-beta/Sbh	PF03911	Sec61beta family
Pca_1p10810	ETI37525.1: hypothetical protein, variant 1 [Phytophthora parasitica P1569]	8.7e-78			IPR036181;IPR007330;IPR003959;IPR003593;IPR027417	MIT domain superfamily;MIT;ATPase, AAA-type, core;AAA+ ATPase domain;P-loop containing nucleoside triphosphate hydrolase	PF04212;PF00004	MIT (microtubule interacting and transport) domain;ATPase family associated with various cellular activities (AAA)	GO:0005524	cd00009	AAA	G3DSA:1.20.58.280;G3DSA:3.40.50.300;G3DSA:1.10.8.60	SM00382	SSF116846;SSF52540
Pca_1p10820	CBJ26311.1: similar to Serine/threonine-protein kinase Sgk3 (Serum/glucocorticoid-regulated kinase 3) (Serum/glucocorticoid-regulated kinase-like) isoform 3 [Ectocarpus siliculosus]	2.7e-06			IPR001683;IPR036871	Phox homologous domain;PX domain superfamily	PF00787	PX domain	GO:0035091	cd06093	PX_domain	G3DSA:3.30.1520.10	SM00312	SSF64268			PS50195	PX domain profile.
Pca_1p10830
Pca_1p10840
Pca_1p10850	GBG63095.1: hypothetical protein CBR_g36582 [Chara braunii]	8.7e-41			IPR004147;IPR011009	UbiB domain;Protein kinase-like domain superfamily	PF03109	ABC1 family		cd05121	ABC1_ADCK3-like			SSF56112
Pca_1p10860	XP_004996565.1: uncharacterized protein PTSG_11834 [Salpingoeca rosetta]	9.3e-10			IPR004859;IPR000571	Putative 5-3 exonuclease;Zinc finger, CCCH-type	PF03159	XRN 5'-3' exonuclease N-terminus	GO:0003676;GO:0004527;GO:0046872	cd18673	PIN_XRN1-2-like	G3DSA:3.40.50.12390					PS50103	Zinc finger C3H1-type profile.
Pca_1p10870	WP_145441299.1: hypothetical protein [Gimesia chilikensis]	9.8e-52			IPR000089;IPR011053;IPR036013	Biotin/lipoyl attachment;Single hybrid motif;Band 7/SPFH domain superfamily	PF00364	Biotin-requiring enzyme		cd06849	lipoyl_domain	G3DSA:3.30.479.30;G3DSA:2.40.50.100		SSF51230;SSF117892			PS50968	Biotinyl/lipoyl domain profile.
Pca_1p10880	XP_009035203.1: hypothetical protein AURANDRAFT_62671 [Aureococcus anophagefferens]	8.2e-43
Pca_1p10890
Pca_1p10900	RYH30168.1: hypothetical protein EON65_05945 [archaeon]	5.4e-13			IPR002048;IPR011992	EF-hand domain;EF-hand domain pair			GO:0005509			G3DSA:1.10.238.10		SSF47473			PS50222	EF-hand calcium-binding domain profile.
Pca_1p10910	KAF7024350.1: hypothetical protein CFC21_036714 [Triticum aestivum]	9.8e-34			IPR015033;IPR011009;IPR000719	HBS1-like protein, N-terminal;Protein kinase-like domain superfamily;Protein kinase domain	PF08938;PF00069	HBS1 N-terminus;Protein kinase domain	GO:0004672;GO:0005524;GO:0006468			G3DSA:1.10.510.10;G3DSA:3.30.200.20		SSF56112			PS50011	Protein kinase domain profile.
Pca_1p10920	SJN10023.1: tRNA (guanine46-N7-)-methyltransferase [Halomonas sp. JB380]	9.1e-41	K03439-EC:2.1.1.33	tRNA (guanine-N7-)-methyltransferase	IPR029063;IPR003358	S-adenosyl-L-methionine-dependent methyltransferase;tRNA (guanine-N-7) methyltransferase, Trmb type	PF02390	Putative methyltransferase	GO:0006400;GO:0008176	cd02440	AdoMet_MTases	G3DSA:3.40.50.150		SSF53335			PS51625	SAM-dependent methyltransferase TRMB-type domain profile.
Pca_1p10930	MAR09460.1: hypothetical protein [Blastopirellula sp.]	8.8e-68	K22900-EC:2.1.1.-	tRNA (adenine37-N6)-methyltransferase	IPR023370;IPR036188;IPR002937;IPR036414;IPR036413	TrmO-like, N-terminal domain;FAD/NAD(P)-binding domain superfamily;Amine oxidase;YaeB, N-terminal domain superfamily;YaeB-like superfamily	PF01980;PF01593	tRNA-methyltransferase O;Flavin containing amine oxidoreductase	GO:0016491;GO:0055114	cd09281	UPF0066	G3DSA:3.50.50.60;G3DSA:3.30.9.10;G3DSA:2.40.30.70		SSF51905;SSF118196	TIGR00104	tRNA_TsaA: tRNA-Thr(GGU) m(6)t(6)A37 methyltransferase TsaA	PS51668	TsaA-like domain profile.
Pca_1p10940					IPR008979	Galactose-binding-like domain superfamily						G3DSA:2.60.120.260		SSF49785
Pca_1p10950
Pca_1p10960												G3DSA:3.40.50.11350
Pca_1p10970	XP_009034385.1: hypothetical protein AURANDRAFT_62292 [Aureococcus anophagefferens]	4.2e-17
Pca_1p10980	XP_023026478.1: chromosome-associated kinesin KIF4A isoform X1 [Leptinotarsa decemlineata]	8.1e-66			IPR001752;IPR036961;IPR027417;IPR019821	Kinesin motor domain;Kinesin motor domain superfamily;P-loop containing nucleoside triphosphate hydrolase;Kinesin motor domain, conserved site	PF00225	Kinesin motor domain	GO:0003777;GO:0005524;GO:0007018;GO:0008017			G3DSA:3.40.850.10	SM00129	SSF52540			PS50067	Kinesin motor domain profile.	PS00411	Kinesin motor domain signature.
Pca_1p10990	KOO29672.1: calcium-dependent protein kinase [Chrysochromulina tobinii]	9.9e-06			IPR018247;IPR002048;IPR011992	EF-Hand 1, calcium-binding site;EF-hand domain;EF-hand domain pair	PF13499	EF-hand domain pair	GO:0005509	cd00051	EFh	G3DSA:1.10.238.10	SM00054	SSF47473			PS50222	EF-hand calcium-binding domain profile.	PS00018	EF-hand calcium-binding domain.
Pca_1p11000			K08991-EC:3.1.22.-	crossover junction endonuclease MUS81	IPR011335;IPR006166	Restriction endonuclease type II-like;ERCC4 domain	PF02732	ERCC4 domain	GO:0003677;GO:0004518			G3DSA:3.40.50.10130	SM00891	SSF52980
Pca_1p11010	HCP48528.1: hypothetical protein [Deltaproteobacteria bacterium]	8.7e-44
Pca_1p11020	GHP10490.1: hypothetical protein PPROV_000922100 [Pycnococcus provasolii]	9.3e-53			IPR027469;IPR002524;IPR036837;IPR027470	Cation efflux transmembrane domain superfamily;Cation efflux protein;Cation efflux protein, cytoplasmic domain superfamily;Cation efflux protein, cytoplasmic domain	PF16916;PF01545	Dimerisation domain of Zinc Transporter;Cation efflux family	GO:0006812;GO:0008324;GO:0016021;GO:0055085			G3DSA:1.20.1510.10		SSF161111;SSF160240	TIGR01297	CDF: cation diffusion facilitator family transporter
Pca_1p11040	EWM24986.1: Cupin, RmlC-type [Nannochloropsis gaditana]	8.8e-95			IPR014710;IPR011051	RmlC-like jelly roll fold;RmlC-like cupin domain superfamily						G3DSA:2.60.120.10		SSF51182
Pca_1p11050	WP_173079502.1: glycosyltransferase [Phytohabitans rumicis]	9e-15			IPR001173;IPR029044	Glycosyltransferase 2-like;Nucleotide-diphospho-sugar transferases	PF00535	Glycosyl transferase family 2		cd00761	Glyco_tranf_GTA_type	G3DSA:3.90.550.10		SSF53448
Pca_1p11060
Pca_1p11070	CDH51715.1: g patch domain-containing protein 8-like [Lichtheimia corymbifera JMRC:FSU:9682]	6.9e-08			IPR000467;IPR013087;IPR036236	G-patch domain;Zinc finger C2H2-type;Zinc finger C2H2 superfamily	PF01585	G-patch domain	GO:0003676				SM00443	SSF57667			PS50174	G-patch domain profile.	PS00028	Zinc finger C2H2 type domain signature.
Pca_1p11080	PCJ04750.1: cupin [Rhodobacteraceae bacterium]	9.1e-08			IPR025979;IPR014710;IPR011051	ChrR-like cupin domain;RmlC-like jelly roll fold;RmlC-like cupin domain superfamily	PF12973	ChrR Cupin-like domain				G3DSA:2.60.120.10		SSF51182
Pca_1p11090	MBI4700706.1: type VI secretion system tip protein VgrG [Deltaproteobacteria bacterium]	9.3e-10			IPR002110;IPR036770;IPR020683	Ankyrin repeat;Ankyrin repeat-containing domain superfamily;Ankyrin repeat-containing domain	PF12796	Ankyrin repeats (3 copies)	GO:0005515			G3DSA:1.25.40.20	SM00248	SSF48403;SSF81301			PS50088;PS50297	Ankyrin repeat profile.;Ankyrin repeat region circular profile.
Pca_1p11100	RLN44866.1: hypothetical protein BBJ28_00009697 [Nothophytophthora sp. Chile5]	7.4e-23			IPR001041;IPR036010;IPR012675;IPR001055	2Fe-2S ferredoxin-type iron-sulfur binding domain;2Fe-2S ferredoxin-like superfamily;Beta-grasp domain superfamily;Adrenodoxin	PF00111	2Fe-2S iron-sulfur cluster binding domain	GO:0009055;GO:0051536;GO:0051537	cd00207	fer2	G3DSA:3.10.20.30		SSF54292			PS51085	2Fe-2S ferredoxin-type iron-sulfur binding domain profile.
Pca_1p11110	XP_009035623.1: hypothetical protein AURANDRAFT_63235 [Aureococcus anophagefferens]	5.9e-11			IPR001849;IPR025640;IPR011993	Pleckstrin homology domain;GYF domain 2;PH-like domain superfamily	PF00169;PF14237	PH domain;GYF domain 2		cd00821	PH	G3DSA:2.30.29.30	SM00233	SSF50729			PS50003	PH domain profile.
Pca_1p11120	XP_001701871.1: cryptochrome DASH1, partial [Chlamydomonas reinhardtii]	9.2e-122	K01669-EC:4.1.99.3	deoxyribodipyrimidine photo-lyase	IPR014729;IPR036134;IPR014133;IPR005101;IPR018394;IPR006050;IPR036155;IPR002081	Rossmann-like alpha/beta/alpha sandwich fold;Cryptochrome/DNA photolyase, FAD-binding domain-like superfamily;Cryptochrome DASH;Cryptochrome/DNA photolyase, FAD-binding domain;Cryptochrome/DNA photolyase class 1, conserved site, C-terminal;DNA photolyase, N-terminal;Cryptochrome/photolyase, N-terminal domain superfamily;Cryptochrome/DNA photolyase class 1	PF03441;PF00875	FAD binding domain of DNA photolyase;DNA photolyase	GO:0003913;GO:0006281			G3DSA:3.40.50.620;G3DSA:1.10.579.10;G3DSA:1.25.40.80		SSF48173;SSF52425	TIGR02765	crypto_DASH: cryptochrome, DASH family	PS51645	Photolyase/cryptochrome alpha/beta domain profile.	PS00394	DNA photolyases class 1 signature 1.
Pca_1p11130	XP_009034528.1: hypothetical protein AURANDRAFT_71069 [Aureococcus anophagefferens]	6.7e-49	K06695	26S proteasome regulatory subunit, ATPase 3, interacting protein	IPR036388;IPR010776	Winged helix-like DNA-binding domain superfamily;Homologous-pairing protein 2, winged helix domain	PF07106	TBPIP/Hop2 winged helix domain				G3DSA:1.10.10.10
Pca_1p11140
Pca_1p11150	OQR83270.1: FKBP-type peptidyl-prolyl cis-trans isomerase [Achlya hypogyna]	9.9e-22			IPR001179	FKBP-type peptidyl-prolyl cis-trans isomerase domain	PF00254	FKBP-type peptidyl-prolyl cis-trans isomerase	GO:0003755			G3DSA:3.10.50.40		SSF54534			PS50059	FKBP-type peptidyl-prolyl cis-trans isomerase domain profile.
Pca_1p11160	KAF1774613.1: RNA polymerase Rpc34-like [Phytophthora cactorum]	8.6e-42	K03025	DNA-directed RNA polymerase III subunit RPC6	IPR036390;IPR036388;IPR007832	Winged helix DNA-binding domain superfamily;Winged helix-like DNA-binding domain superfamily;RNA polymerase Rpc34	PF05158	RNA polymerase Rpc34 subunit	GO:0005666;GO:0006383			G3DSA:1.10.10.10		SSF46785
Pca_1p11170	VEU38679.1: unnamed protein product [Pseudo-nitzschia multistriata]	9.5e-23			IPR029058	Alpha/Beta hydrolase fold						G3DSA:3.40.50.1820		SSF53474
Pca_1p11180	MBI5706028.1: hypothetical protein [Armatimonadetes bacterium]	8.8e-07			IPR036047;IPR002372;IPR015943;IPR001680;IPR001810	F-box-like domain superfamily;Pyrrolo-quinoline quinone repeat;WD40/YVTN repeat-like-containing domain superfamily;WD40 repeat;F-box domain	PF13360;PF00646	PQQ-like domain;F-box domain	GO:0005515			G3DSA:1.20.1280.50;G3DSA:2.130.10.10	SM00320	SSF81383;SSF82171			PS50181	F-box domain profile.
Pca_1p11190	KAF4146252.1: Beta-ketoacyl synthase N-terminal domain [Phytophthora infestans]	9.8e-106	K01641-EC:2.3.3.10	hydroxymethylglutaryl-CoA synthase	IPR013528;IPR016039;IPR010122;IPR013746	Hydroxymethylglutaryl-coenzyme A synthase, N-terminal;Thiolase-like;Hydroxymethylglutaryl-CoA synthase, eukaryotic;Hydroxymethylglutaryl-coenzyme A synthase C-terminal domain	PF01154;PF08540	Hydroxymethylglutaryl-coenzyme A synthase N terminal;Hydroxymethylglutaryl-coenzyme A synthase C terminal	GO:0004421;GO:0008299;GO:0003824	cd00827	init_cond_enzymes	G3DSA:3.40.47.10		SSF53901	TIGR01833	HMG-CoA-S_euk: hydroxymethylglutaryl-CoA synthase
Pca_1p11200	EJK70554.1: hypothetical protein THAOC_08073 [Thalassiosira oceanica]	7.7e-17	K03439-EC:2.1.1.33	tRNA (guanine-N7-)-methyltransferase	IPR041698;IPR003358;IPR029063	Methyltransferase domain 25;tRNA (guanine-N-7) methyltransferase, Trmb type;S-adenosyl-L-methionine-dependent methyltransferase	PF13649	Methyltransferase domain	GO:0006400;GO:0008176	cd02440	AdoMet_MTases	G3DSA:3.40.50.150		SSF53335			PS51625	SAM-dependent methyltransferase TRMB-type domain profile.
Pca_1p11210	OQR89473.1: hypothetical protein THRCLA_22688, partial [Thraustotheca clavata]	8.5e-06			IPR002999;IPR013783;IPR003961;IPR036116;IPR000048	Tudor domain;Immunoglobulin-like fold;Fibronectin type III;Fibronectin type III superfamily;IQ motif, EF-hand binding site			GO:0005515	cd00063;cd04508	FN3;TUDOR	G3DSA:2.60.40.10;G3DSA:2.30.30.140	SM00333;SM00060	SSF49265;SSF63748			PS50096;PS50853	IQ motif profile.;Fibronectin type-III domain profile.
Pca_1p11220	KAF0690117.1: hypothetical protein As57867_018449 [Aphanomyces stellatus]	8e-84			IPR018247;IPR002048;IPR000719;IPR011992;IPR032675;IPR011009	EF-Hand 1, calcium-binding site;EF-hand domain;Protein kinase domain;EF-hand domain pair;Leucine-rich repeat domain superfamily;Protein kinase-like domain superfamily	PF00069	Protein kinase domain	GO:0005509;GO:0004672;GO:0005524;GO:0006468	cd00180	PKc	G3DSA:3.80.10.10	SM00220;SM00054	SSF52047;SSF52058;SSF47473;SSF56112			PS50222;PS50011	EF-hand calcium-binding domain profile.;Protein kinase domain profile.	PS00018	EF-hand calcium-binding domain.
Pca_1p11230
Pca_1p11240	EOA38474.1: hypothetical protein CARUB_v10010230mg [Capsella rubella]	7.6e-28	K07232-EC:4.3.2.7	glutathione-specific gamma-glutamylcyclotransferase	IPR036974;IPR036568;IPR013024;IPR002478;IPR015947;IPR006840	PUA domain superfamily;Gamma-glutamyl cyclotransferase-like superfamily;Gamma-glutamyl cyclotransferase-like;PUA domain;PUA-like superfamily;Glutathione-specific gamma-glutamylcyclotransferase	PF04752;PF01472	ChaC-like protein;PUA domain	GO:0003723;GO:0003839;GO:0006751	cd06661	GGCT_like	G3DSA:2.30.130.10;G3DSA:3.10.490.10	SM00359	SSF110857;SSF88697			PS50890	PUA domain profile.
Pca_1p11250					IPR029058	Alpha/Beta hydrolase fold						G3DSA:3.40.50.1820
Pca_1p11260
Pca_1p11270	CAB1106889.1: unnamed protein product [Ectocarpus sp. CCAP 1310/34]	6.7e-18	K00901-EC:2.7.1.107	diacylglycerol kinase (ATP)	IPR017438;IPR016064;IPR000756;IPR001206	Inorganic polyphosphate/ATP-NAD kinase, N-terminal;NAD kinase/diacylglycerol kinase-like domain superfamily;Diacylglycerol kinase, accessory domain;Diacylglycerol kinase, catalytic domain	PF00609;PF00781	Diacylglycerol kinase accessory domain;Diacylglycerol kinase catalytic domain	GO:0003951;GO:0004143;GO:0007205;GO:0016301			G3DSA:3.40.50.10330;G3DSA:2.60.200.40	SM00046;SM00045	SSF111331			PS50146	DAG-kinase catalytic (DAGKc) domain profile.
Pca_1p11280	KAF6261329.1: ribonuclease H-like domain-containing protein [Scenedesmus sp. NREL 46B-D3]	6e-30	K03470-EC:3.1.26.4	ribonuclease HII	IPR036397;IPR024567;IPR012337;IPR022898	Ribonuclease H superfamily;Ribonuclease HII/HIII domain;Ribonuclease H-like superfamily;Ribonuclease HII	PF01351	Ribonuclease HII	GO:0003676;GO:0004523	cd07182	RNase_HII_bacteria_HII_like	G3DSA:3.30.420.10		SSF53098
Pca_1p11290
Pca_1p11300
Pca_1p11310
Pca_1p11320	XP_009033797.1: hypothetical protein AURANDRAFT_61877 [Aureococcus anophagefferens]	8.2e-64								cd09487	SAM_superfamily
Pca_1p11330	RLN14649.1: hypothetical protein BBJ28_00024626 [Nothophytophthora sp. Chile5]	9.2e-20			IPR007305	Vesicle transport protein, Got1/SFT2-like	PF04178	Got1/Sft2-like family	GO:0016192
Pca_1p11340					IPR013894;IPR033472	RecQ mediated genome instability protein, N-terminal;RecQ mediated genome instability protein, DUF1767	PF08585	RecQ mediated genome instability protein					SM01161
Pca_1p11350
Pca_1p11360	CAD1845000.1: unnamed protein product [Ananas comosus var. bracteatus]	9.9e-62	K10742-EC:3.6.4.12	DNA replication ATP-dependent helicase Dna2	IPR041679;IPR014808;IPR027417;IPR041677	DNA2/NAM7 helicase-like, AAA domain;DNA replication factor Dna2, N-terminal;P-loop containing nucleoside triphosphate hydrolase;DNA2/NAM7 helicase, AAA domain	PF13087;PF08696;PF13086	AAA domain;DNA replication factor Dna2;AAA domain		cd18041;cd18808	DEXXQc_DNA2;SF1_C_Upf1	G3DSA:3.40.50.300		SSF52540
Pca_1p11370	RDD43414.1: Dynein assembly factor 5, axonemal [Trichoplax sp. H2]	9.5e-22			IPR011989;IPR016024	Armadillo-like helical;Armadillo-type fold						G3DSA:1.25.10.10		SSF48371
Pca_1p11380	XP_002183296.1: predicted protein [Phaeodactylum tricornutum CCAP 1055/1]	7.1e-06			IPR008775	Phytanoyl-CoA dioxygenase	PF05721	Phytanoyl-CoA dioxygenase (PhyH)				G3DSA:2.60.120.620		SSF51197
Pca_1p11390	GAX84424.1: hypothetical protein CEUSTIGMA_g11845.t1 [Chlamydomonas eustigma]	9.6e-59			IPR018108;IPR023395	Mitochondrial substrate/solute carrier;Mitochondrial carrier domain superfamily	PF00153	Mitochondrial carrier protein				G3DSA:1.50.40.10		SSF103506			PS50920	Solute carrier (Solcar) repeat profile.
Pca_1p11400	KAE9045689.1: hypothetical protein PR002_g2098 [Phytophthora rubi]	8.6e-61	K22132	tRNA threonylcarbamoyladenosine dehydratase	IPR000594;IPR006311;IPR035985	THIF-type NAD/FAD binding fold;Twin-arginine translocation pathway, signal sequence;Ubiquitin-activating enzyme	PF00899	ThiF family	GO:0008641	cd00755	YgdL_like	G3DSA:3.40.50.720		SSF69572			PS51318	Twin arginine translocation (Tat) signal profile.
Pca_1p11410	XP_029841143.1: UDP-galactose translocator isoform X1 [Ixodes scapularis]	9.3e-47	K15272	solute carrier family 35 (UDP-sugar transporter), member A1/2/3	IPR007271	Nucleotide-sugar transporter	PF04142	Nucleotide-sugar transporter	GO:0000139;GO:0015165;GO:0016021;GO:0090481					SSF103481	TIGR00803	nst: UDP-galactose transporter
Pca_1p11420	XP_009036100.1: hypothetical protein AURANDRAFT_71465 [Aureococcus anophagefferens]	1.3e-25
Pca_1p11430	PON93901.1: LOW QUALITY PROTEIN: hypothetical protein TorRG33x02_102910 [Trema orientale]	6.1e-08
Pca_1p11440
Pca_1p11450	OQS02351.1: YSHH motif [Thraustotheca clavata]	9.8e-16			IPR016135;IPR006575	Ubiquitin-conjugating enzyme/RWD-like;RWD domain			GO:0005515			G3DSA:3.10.110.10					PS50908	RWD domain profile.
Pca_1p11460	NP_001149789.1: uncharacterized protein LOC100283416 [Zea mays]	6.8e-09			IPR003954;IPR000504;IPR012677;IPR035979	RNA recognition motif domain, eukaryote;RNA recognition motif domain;Nucleotide-binding alpha-beta plait domain superfamily;RNA-binding domain superfamily			GO:0003676			G3DSA:3.30.70.330	SM00361	SSF54928			PS50102	Eukaryotic RNA Recognition Motif (RRM) profile.
Pca_1p11470					IPR000626;IPR029071;IPR019954	Ubiquitin-like domain;Ubiquitin-like domain superfamily;Ubiquitin conserved site	PF00240	Ubiquitin family	GO:0005515	cd01763;cd17039	Ubl_SUMO_like;Ubl_ubiquitin_like	G3DSA:3.10.20.90	SM00213	SSF54236			PS50053	Ubiquitin domain profile.	PS00299	Ubiquitin domain signature.
Pca_1p11480
Pca_1p11490	XP_009035520.1: hypothetical protein AURANDRAFT_71308 [Aureococcus anophagefferens]	8e-42			IPR013519;IPR015943;IPR013517;IPR036278;IPR028994	Integrin alpha beta-propellor;WD40/YVTN repeat-like-containing domain superfamily;FG-GAP repeat;Sialidase superfamily;Integrin alpha, N-terminal	PF14312	FG-GAP repeat	GO:0005515	cd15482	Sialidase_non-viral	G3DSA:2.130.10.10;G3DSA:2.130.10.130	SM00191	SSF50939			PS51470	FG-GAP repeat profile.
Pca_1p11500	KIK68930.1: hypothetical protein GYMLUDRAFT_34939 [Gymnopus luxurians FD-317 M1]	8.3e-08			IPR013657	UAA transporter	PF08449	UAA transporter family	GO:0055085
Pca_1p11510
Pca_1p11520	CBJ27256.1: probable chromatin remodelling complex ATPase chain [Ectocarpus siliculosus]	7.9e-240	K11654-EC:3.6.4.-	SWI/SNF-related matrix-associated actin-dependent regulator of chromatin subfamily A member 5	IPR001650;IPR038718;IPR009071;IPR014001;IPR027417;IPR036910;IPR000330;IPR009057;IPR015195;IPR036306	Helicase, C-terminal;SNF2-like, N-terminal domain superfamily;High mobility group box domain;Helicase superfamily 1/2, ATP-binding domain;P-loop containing nucleoside triphosphate hydrolase;High mobility group box domain superfamily;SNF2-related, N-terminal domain;Homeobox-like domain superfamily;SLIDE domain;ISWI, HAND domain superfamily	PF00271;PF00176;PF00505;PF09111	Helicase conserved C-terminal domain;SNF2 family N-terminal domain;HMG (high mobility group) box;SLIDE	GO:0005524;GO:0003677;GO:0003676;GO:0005634;GO:0006338;GO:0016818	cd00084;cd18793;cd17997	HMG-box;SF2_C_SNF;DEXHc_SMARCA1_SMARCA5	G3DSA:1.10.10.60;G3DSA:3.40.50.10810;G3DSA:1.10.30.10;G3DSA:3.40.50.300	SM00487;SM00490;SM00398	SSF52540;SSF47095;SSF46689;SSF101224			PS50118;PS51192;PS51194	HMG boxes A and B DNA-binding domains profile.;Superfamilies 1 and 2 helicase ATP-binding type-1 domain profile.;Superfamilies 1 and 2 helicase C-terminal domain profile.
Pca_1p11530
Pca_1p11540			K07126	uncharacterized protein	IPR013083;IPR001841;IPR011990	Zinc finger, RING/FYVE/PHD-type;Zinc finger, RING-type;Tetratricopeptide-like helical domain superfamily			GO:0005515			G3DSA:3.30.40.10;G3DSA:1.25.40.10		SSF81901			PS50089	Zinc finger RING-type profile.
Pca_1p11550
Pca_1p11560	TMW63915.1: hypothetical protein Poli38472_014620 [Pythium oligandrum]	9.2e-48	K03260	translation initiation factor 4G	IPR016024;IPR003890;IPR003891;IPR016021	Armadillo-type fold;MIF4G-like, type 3;Initiation factor eIF-4 gamma, MA3;MIF4G-like domain superfamily	PF02854;PF02847	MIF4G domain;MA3 domain	GO:0003723;GO:0005515			G3DSA:1.25.40.180	SM00543;SM00544	SSF48371			PS51366	MI domain profile.
Pca_1p11570
Pca_1p11580	CBN77162.1: Heat shock protein 40 like protein/ DnaJ domain containing protein [Ectocarpus siliculosus]	8.7e-30			IPR036869;IPR001623;IPR018253	Chaperone J-domain superfamily;DnaJ domain;DnaJ domain, conserved site	PF00226	DnaJ domain		cd06257	DnaJ	G3DSA:1.10.287.110	SM00271	SSF46565			PS50076	dnaJ domain profile.	PS00636	Nt-dnaJ domain signature.
Pca_1p11590
Pca_1p11600					IPR008011	Complex 1 LYR protein	PF05347	Complex 1 protein (LYR family)
Pca_1p11610	CAB1115283.1: unnamed protein product [Ectocarpus sp. CCAP 1310/34]	9.3e-09			IPR000237	GRIP domain	PF01465	GRIP domain					SM00755				PS50913	GRIP domain profile.
Pca_1p11620	XP_009038228.1: hypothetical protein AURANDRAFT_65212 [Aureococcus anophagefferens]	1.8e-20
Pca_1p11630	XP_009037970.1: hypothetical protein AURANDRAFT_65043 [Aureococcus anophagefferens]	6.3e-29
Pca_1p11640	EWM27973.1: Protein of unknown function DUF1499 [Nannochloropsis gaditana]	7e-25			IPR010865	Protein of unknown function DUF1499	PF07386	Protein of unknown function (DUF1499)
Pca_1p11650	KOO22095.1: hypothetical protein Ctob_002557, partial [Chrysochromulina tobinii]	2.5e-13
Pca_1p11660	GHP05676.1: hypothetical protein PPROV_000442600 [Pycnococcus provasolii]	7.6e-14										G3DSA:3.40.50.11350
Pca_1p11670														SSF101898
Pca_1p11680	XP_009039810.1: hypothetical protein AURANDRAFT_72223 [Aureococcus anophagefferens]	4.8e-08
Pca_1p11700					IPR006597;IPR011990	Sel1-like repeat;Tetratricopeptide-like helical domain superfamily	PF08238	Sel1 repeat	GO:0005515			G3DSA:1.25.40.10	SM00671	SSF81901
Pca_1p11710
Pca_1p11720	XP_007893650.1: PREDICTED: small subunit processome component 20 homolog, partial [Callorhinchus milii]	9.9e-14			IPR016024	Armadillo-type fold								SSF48371
Pca_1p11730	VEU33351.1: unnamed protein product [Pseudo-nitzschia multistriata]	7e-10			IPR018247	EF-Hand 1, calcium-binding site													PS00018	EF-hand calcium-binding domain.
Pca_1p11740	RMX67541.1: hypothetical protein DD238_001433 [Peronospora effusa]	9.3e-32			IPR025714;IPR029063	Methyltransferase domain;S-adenosyl-L-methionine-dependent methyltransferase	PF13679	Methyltransferase domain				G3DSA:3.40.50.150		SSF53335
Pca_1p11750
Pca_1p11760												G3DSA:3.40.50.11350
Pca_1p11770	KAF0693014.1: hypothetical protein As57867_015907 [Aphanomyces stellatus]	8.7e-30			IPR029063;IPR025714	S-adenosyl-L-methionine-dependent methyltransferase;Methyltransferase domain	PF13679	Methyltransferase domain				G3DSA:3.40.50.150		SSF53335
Pca_1p11790					IPR011889;IPR005046	Bacterial surface protein 26-residue repeat;Protein of unknown function DUF285	PF03382	Mycoplasma protein of unknown function, DUF285							TIGR02167	Liste_lipo_26: bacterial surface protein 26-residue repeat
Pca_1p11800
Pca_1p11810	XP_009037620.1: hypothetical protein AURANDRAFT_71778 [Aureococcus anophagefferens]	3.3e-22
Pca_1p11820	ELU17832.1: hypothetical protein CAPTEDRAFT_53752, partial [Capitella teleta]	9.1e-14			IPR002685;IPR029044	Glycosyl transferase, family 15;Nucleotide-diphospho-sugar transferases	PF01793	Glycolipid 2-alpha-mannosyltransferase	GO:0000030;GO:0006486;GO:0016020			G3DSA:3.90.550.10		SSF53448
Pca_1p11830	XP_009032444.1: hypothetical protein AURANDRAFT_60885 [Aureococcus anophagefferens]	7e-13
Pca_1p11840												G3DSA:3.40.50.11350
Pca_1p11850
Pca_1p11860
Pca_1p11870	XP_005769245.1: retinol dehydrogenase [Emiliania huxleyi CCMP1516]	9.4e-41			IPR002347;IPR036291	Short-chain dehydrogenase/reductase SDR;NAD(P)-binding domain superfamily	PF00106	short chain dehydrogenase				G3DSA:3.40.50.720		SSF51735
Pca_1p11880
Pca_1p11890
Pca_1p11910	XP_009043371.1: hypothetical protein AURANDRAFT_69355, partial [Aureococcus anophagefferens]	4.8e-23
Pca_1p11920
Pca_1p11930
Pca_1p11950	XP_005780142.1: hypothetical protein EMIHUDRAFT_204645 [Emiliania huxleyi CCMP1516]	3.8e-11
Pca_1p11960
Pca_1p11970	MBC8515251.1: acetate--CoA ligase [bacterium]	9.2e-194	K01895-EC:6.2.1.1	acetyl-CoA synthetase	IPR011904;IPR000873;IPR025110;IPR042099;IPR032387;IPR020845	Acetate-CoA ligase;AMP-dependent synthetase/ligase;AMP-binding enzyme, C-terminal domain;AMP-dependent synthetase-like superfamily;Acetyl-coenzyme A synthetase, N-terminal domain;AMP-binding, conserved site	PF00501;PF13193;PF16177	AMP-binding enzyme;AMP-binding enzyme C-terminal domain;Acetyl-coenzyme A synthetase N-terminus	GO:0003987;GO:0016208;GO:0019427;GO:0003824	cd05966	ACS	G3DSA:3.30.300.30;G3DSA:3.40.50.12780		SSF56801	TIGR02188	Ac_CoA_lig_AcsA: acetate--CoA ligase			PS00455	Putative AMP-binding domain signature.
Pca_1p11980
Pca_1p11990	OLQ15328.1: Multidrug resistance-associated protein 1 [Symbiodinium microadriaticum]	5.8e-19
Pca_1p12000	XP_002371759.1: ADP/ATP translocase [Toxoplasma gondii ME49]	8.1e-64	K05863	solute carrier family 25 (mitochondrial adenine nucleotide translocator), member 4/5/6/31	IPR018108;IPR023395;IPR002067;IPR002113	Mitochondrial substrate/solute carrier;Mitochondrial carrier domain superfamily;Mitochondrial carrier protein;Adenine nucleotide translocator 1	PF00153	Mitochondrial carrier protein	GO:0005347;GO:0055085;GO:0005743;GO:0022857			G3DSA:1.50.40.10		SSF103506			PS50920	Solute carrier (Solcar) repeat profile.
Pca_1p12010
Pca_1p12020	KAF5894239.1: kinesin-like protein KIF1C, partial [Clarias magur]	9e-68			IPR000253;IPR001752;IPR008984;IPR019821;IPR027417;IPR036961	Forkhead-associated (FHA) domain;Kinesin motor domain;SMAD/FHA domain superfamily;Kinesin motor domain, conserved site;P-loop containing nucleoside triphosphate hydrolase;Kinesin motor domain superfamily	PF00225	Kinesin motor domain	GO:0005515;GO:0003777;GO:0005524;GO:0007018;GO:0008017	cd00060	FHA	G3DSA:3.40.850.10;G3DSA:2.60.200.20	SM00129	SSF49879;SSF52540			PS50067	Kinesin motor domain profile.	PS00411	Kinesin motor domain signature.
Pca_1p12040	AYM54214.1: JmjC domain protein [Sorangium cellulosum]	9.7e-08			IPR041667;IPR003347	Cupin-like domain 8;JmjC domain	PF13621	Cupin-like domain				G3DSA:2.60.120.1660	SM00558	SSF51197			PS51184	JmjC domain profile.
Pca_1p12050	CBJ29104.1: iron-sulfur assembly protein [Ectocarpus siliculosus]	9.8e-32			IPR016092;IPR017870;IPR035903;IPR000361	FeS cluster insertion protein;FeS cluster insertion, C-terminal, conserved site;HesB-like domain superfamily;FeS cluster biogenesis	PF01521	Iron-sulphur cluster biosynthesis	GO:0005198;GO:0051536;GO:0097428			G3DSA:2.60.300.12		SSF89360	TIGR00049	TIGR00049: iron-sulfur cluster assembly accessory protein			PS01152	Hypothetical hesB/yadR/yfhF family signature.
Pca_1p12060	KOO34570.1: sel1 repeat protein, partial [Chrysochromulina tobinii]	8.5e-34	K07126	uncharacterized protein	IPR006597;IPR003613;IPR013083;IPR011990	Sel1-like repeat;U box domain;Zinc finger, RING/FYVE/PHD-type;Tetratricopeptide-like helical domain superfamily	PF08238;PF04564	Sel1 repeat;U-box domain	GO:0004842;GO:0016567;GO:0005515			G3DSA:3.30.40.10;G3DSA:1.25.40.10	SM00504;SM00671	SSF81901;SSF57850
Pca_1p12070	XP_009034407.1: hypothetical protein AURANDRAFT_71078 [Aureococcus anophagefferens]	4.8e-80
Pca_1p12080	XP_009034407.1: hypothetical protein AURANDRAFT_71078 [Aureococcus anophagefferens]	6.3e-81			IPR018247;IPR011992;IPR002048	EF-Hand 1, calcium-binding site;EF-hand domain pair;EF-hand domain	PF13499	EF-hand domain pair	GO:0005509	cd00051	EFh	G3DSA:1.10.238.10	SM00054	SSF47473			PS50222	EF-hand calcium-binding domain profile.	PS00018	EF-hand calcium-binding domain.
Pca_1p12090	KAF0728382.1: hypothetical protein Ae201684_013747 [Aphanomyces euteiches]	9.3e-34			IPR023801;IPR037138;IPR023696;IPR000286	Histone deacetylase domain;Histone deacetylase domain superfamily;Ureohydrolase domain superfamily;Histone deacetylase family	PF00850	Histone deacetylase domain				G3DSA:3.40.800.20		SSF52768
Pca_1p12100	XP_024533736.1: calcium-activated potassium channel subunit alpha-1 isoform X3 [Selaginella moellendorffii]	8.6e-17			IPR027359;IPR013099	Voltage-dependent channel domain superfamily;Potassium channel domain	PF07885	Ion channel				G3DSA:3.40.50.720;G3DSA:1.20.120.350;G3DSA:1.10.287.70		SSF81324
Pca_1p12110	WP_017287728.1: MULTISPECIES: DUF2854 domain-containing protein [Leptolyngbya]	9.5e-07			IPR021275	Protein of unknown function DUF2854	PF11016	Protein of unknown function (DUF2854)
Pca_1p12130
Pca_1p12140
Pca_1p12150	XP_009038358.1: hypothetical protein AURANDRAFT_65126 [Aureococcus anophagefferens]	3.9e-19
Pca_1p12160
Pca_1p12170	MBF6614656.1: HoxN/HupN/NixA family nickel/cobalt transporter [Chloroflexi bacterium]	9.9e-32	K07241	nickel/cobalt transporter (NiCoT) family protein	IPR011541	Nickel/cobalt transporter, high-affinity	PF03824	High-affinity nickel-transport protein	GO:0005887;GO:0015099;GO:0035444
Pca_1p12180
Pca_1p12190
Pca_1p12200	MBD0372248.1: cytochrome P450 [Pyrinomonadaceae bacterium]	9.8e-34			IPR001128;IPR036396;IPR017972;IPR002401	Cytochrome P450;Cytochrome P450 superfamily;Cytochrome P450, conserved site;Cytochrome P450, E-class, group I	PF00067	Cytochrome P450	GO:0005506;GO:0016705;GO:0020037;GO:0055114			G3DSA:1.10.630.10		SSF48264					PS00086	Cytochrome P450 cysteine heme-iron ligand signature.
Pca_1p12210
Pca_1p12220
Pca_1p12230	XP_009037378.1: hypothetical protein AURANDRAFT_64508 [Aureococcus anophagefferens]	5.8e-38
Pca_1p12240	XP_009035085.1: hypothetical protein AURANDRAFT_62861 [Aureococcus anophagefferens]	3.7e-85
Pca_1p12250	PRW32972.1: TPR repeat-containing isoform A [Chlorella sorokiniana]	9.4e-06	K14685	solute carrier family 40 (iron-regulated transporter), member 1	IPR009716;IPR036259	Ferroportin-1;MFS transporter superfamily	PF06963	Ferroportin1 (FPN1)	GO:0005381;GO:0016021;GO:0034755	cd17480	MFS_SLC40A1_like			SSF103473
Pca_1p12260	MBI71517.1: hypothetical protein [Gemmatimonadetes bacterium]	9e-07	K06867	uncharacterized protein	IPR002110;IPR036770;IPR020683	Ankyrin repeat;Ankyrin repeat-containing domain superfamily;Ankyrin repeat-containing domain	PF12796	Ankyrin repeats (3 copies)	GO:0005515			G3DSA:1.25.40.20	SM00248	SSF48403			PS50297;PS50088	Ankyrin repeat region circular profile.;Ankyrin repeat profile.
Pca_1p12270	RLN26588.1: hypothetical protein BBJ28_00012100, partial [Nothophytophthora sp. Chile5]	9.9e-24	K09009	uncharacterized protein	IPR007511	Protein of unknown function DUF501	PF04417	Protein of unknown function (DUF501)
Pca_1p12280	XP_001420245.1: predicted protein [Ostreococcus lucimarinus CCE9901]	9.1e-21
Pca_1p12290			K15153	mediator of RNA polymerase II transcription subunit 31	IPR008831;IPR038089	Mediator complex, subunit Med31;Mediator complex, subunit Med31 domain superfamily	PF05669	SOH1	GO:0003712;GO:0006355;GO:0016592			G3DSA:1.10.10.1340
Pca_1p12300										cd01763	Ubl_SUMO_like	G3DSA:3.10.20.90
Pca_1p12310
Pca_1p12320
Pca_1p12330
Pca_1p12340	XP_003199545.2: chromodomain-helicase-DNA-binding protein 5 isoform X3 [Danio rerio]	8.7e-138			IPR027417;IPR014001;IPR001650;IPR016197;IPR000330;IPR009463;IPR000953;IPR038718;IPR023780	P-loop containing nucleoside triphosphate hydrolase;Helicase superfamily 1/2, ATP-binding domain;Helicase, C-terminal;Chromo-like domain superfamily;SNF2-related, N-terminal domain;Domain of unknown function DUF1087;Chromo/chromo shadow domain;SNF2-like, N-terminal domain superfamily;Chromo domain	PF00176;PF06465;PF00271;PF00385	SNF2 family N-terminal domain;Domain of Unknown Function (DUF1087);Helicase conserved C-terminal domain;Chromo (CHRromatin Organisation MOdifier) domain	GO:0005524	cd17919;cd18659;cd18793	DEXHc_Snf;CD2_tandem;SF2_C_SNF	G3DSA:2.40.50.40;G3DSA:3.40.50.300;G3DSA:3.40.50.10810	SM00487;SM00490;SM00298	SSF52540;SSF54160			PS51194;PS51192;PS50013	Superfamilies 1 and 2 helicase C-terminal domain profile.;Superfamilies 1 and 2 helicase ATP-binding type-1 domain profile.;Chromo and chromo shadow domain profile.
Pca_1p12350	EDO35929.1: predicted protein [Nematostella vectensis]	9.1e-31			IPR002054;IPR029398;IPR002008;IPR037160;IPR028207;IPR027421;IPR022312	DNA-directed DNA polymerase X;DNA polymerase beta, thumb domain;DNA polymerase family X, beta-like;DNA polymerase, thumb domain superfamily;DNA polymerase beta, palm domain;DNA polymerase lambda lyase domain superfamily;DNA polymerase family X	PF14791;PF14792	DNA polymerase beta thumb;DNA polymerase beta palm	GO:0003677;GO:0003887;GO:0006281;GO:0034061			G3DSA:3.30.210.10;G3DSA:1.10.150.110;G3DSA:1.10.150.20	SM00483	SSF81301
Pca_1p12360	XP_009034007.1: hypothetical protein AURANDRAFT_70840 [Aureococcus anophagefferens]	1.1e-25
Pca_1p12370
Pca_1p12380
Pca_1p12390
Pca_1p12400
Pca_1p12410	KAF0745295.1: hypothetical protein Ae201684_000325 [Aphanomyces euteiches]	9.4e-11			IPR018247;IPR002048;IPR011992	EF-Hand 1, calcium-binding site;EF-hand domain;EF-hand domain pair	PF13833;PF13499	EF-hand domain pair;EF-hand domain pair	GO:0005509	cd00051	EFh	G3DSA:1.10.238.10	SM00054	SSF47473			PS50222	EF-hand calcium-binding domain profile.	PS00018	EF-hand calcium-binding domain.
Pca_1p12420	MBI2840921.1: patatin-like phospholipase family protein [Acidobacteria bacterium]	9.2e-37	K06900	uncharacterized protein	IPR002641;IPR016035	Patatin-like phospholipase domain;Acyl transferase/acyl hydrolase/lysophospholipase	PF01734	Patatin-like phospholipase	GO:0006629			G3DSA:3.40.1090.10		SSF52151			PS51635	Patatin-like phospholipase (PNPLA) domain profile.
Pca_1p12430	XP_013392079.1: uncharacterized transporter slc-17.2-like [Lingula anatina]	9.5e-30			IPR011701;IPR020846;IPR036259	Major facilitator superfamily;Major facilitator superfamily domain;MFS transporter superfamily	PF07690	Major Facilitator Superfamily	GO:0022857;GO:0055085	cd17380	MFS_SLC17A9_like	G3DSA:1.20.1250.20		SSF103473			PS50850	Major facilitator superfamily (MFS) profile.
Pca_1p12440					IPR000742;IPR001881;IPR000152;IPR018097	EGF-like domain;EGF-like calcium-binding domain;EGF-type aspartate/asparagine hydroxylation site;EGF-like calcium-binding, conserved site	PF07645	Calcium-binding EGF domain	GO:0005509	cd00054	EGF_CA	G3DSA:2.10.25.10	SM00179	SSF57196			PS50026	EGF-like domain profile.	PS00010;PS01187	Aspartic acid and asparagine hydroxylation site.;Calcium-binding EGF-like domain signature.
Pca_1p12450	XP_017895923.1: PREDICTED: sn1-specific diacylglycerol lipase beta [Capra hircus]	9.2e-32	K13806-EC:3.1.1.-	sn1-specific diacylglycerol lipase	IPR029058;IPR002921	Alpha/Beta hydrolase fold;Fungal lipase-like domain	PF01764	Lipase (class 3)	GO:0006629	cd00519	Lipase_3	G3DSA:3.40.50.1820		SSF53474
Pca_1p12460	KAA8492837.1: putative oxidoreductase [Porphyridium purpureum]	9.9e-14			IPR002347;IPR036291	Short-chain dehydrogenase/reductase SDR;NAD(P)-binding domain superfamily	PF00106	short chain dehydrogenase				G3DSA:3.40.50.720		SSF51735
Pca_1p12470
Pca_1p12480
Pca_1p12490	GAY04270.1: Hypothetical protein PINS_012095 [Pythium insidiosum]	9.8e-76			IPR027417	P-loop containing nucleoside triphosphate hydrolase	PF13500	AAA domain		cd03109	DTBS	G3DSA:3.40.50.300		SSF52540
Pca_1p12500	CAB1116045.1: unnamed protein product [Ectocarpus sp. CCAP 1310/34]	9.1e-125			IPR029052;IPR004843;IPR006186	Metallo-dependent phosphatase-like;Calcineurin-like phosphoesterase domain, ApaH type;Serine/threonine-specific protein phosphatase/bis(5-nucleosyl)-tetraphosphatase	PF00149	Calcineurin-like phosphoesterase	GO:0016787	cd00144	MPP_PPP_family	G3DSA:3.60.21.10	SM00156	SSF56300					PS00125	Serine/threonine specific protein phosphatases signature.
Pca_1p12510	MAD26313.1: hypothetical protein [Verrucomicrobiales bacterium]	1.2e-07
Pca_1p12530	KAF0314783.1: Conserved oligomeric Golgi complex subunit 2 [Amphibalanus amphitrite]	9.9e-15	K20289	conserved oligomeric Golgi complex subunit 2	IPR024602	Conserved oligomeric Golgi complex, subunit 2, N-terminal	PF06148	COG (conserved oligomeric Golgi) complex component, COG2
Pca_1p12540
Pca_1p12550
Pca_1p12570	XP_009034350.1: hypothetical protein AURANDRAFT_62235 [Aureococcus anophagefferens]	8.1e-45			IPR013026;IPR011990	Tetratricopeptide repeat-containing domain;Tetratricopeptide-like helical domain superfamily			GO:0005515			G3DSA:1.25.40.10		SSF48452			PS50293	TPR repeat region circular profile.
Pca_1p12580
Pca_1p12590	PWU20972.1: sulfotransferase [Candidatus Rokubacteria bacterium]	9.4e-40	K22905-EC:2.8.2.-	omega-hydroxy-beta-dihydromenaquinone-9 sulfotransferase	IPR027417	P-loop containing nucleoside triphosphate hydrolase	PF13469	Sulfotransferase family				G3DSA:3.40.50.300		SSF52540
Pca_1p12600					IPR019339	CBF1-interacting co-repressor CIR, N-terminal domain	PF10197	N-terminal domain of CBF1 interacting co-repressor CIR					SM01083
Pca_1p12610	XP_009034027.1: hypothetical protein AURANDRAFT_61636 [Aureococcus anophagefferens]	8.4e-66			IPR001849;IPR011993;IPR035892;IPR000008	Pleckstrin homology domain;PH-like domain superfamily;C2 domain superfamily;C2 domain	PF00169;PF00168	PH domain;C2 domain		cd00030;cd00821	C2;PH	G3DSA:2.30.29.30;G3DSA:2.60.40.150	SM00233	SSF49562;SSF50729			PS50004;PS50003	C2 domain profile.;PH domain profile.
Pca_1p12620
Pca_1p12630	GAX21381.1: hypothetical protein FisN_28Lh068 [Fistulifera solaris]	9.9e-53	K02040	phosphate transport system substrate-binding protein	IPR024370	PBP domain	PF12849	PBP superfamily domain				G3DSA:3.40.190.10		SSF53850
Pca_1p12640	OUT70502.1: hypothetical protein CBB79_09255 [Synechococcus sp. TMED19]	8.7e-64			IPR015943;IPR011050;IPR013517;IPR013519	WD40/YVTN repeat-like-containing domain superfamily;Pectin lyase fold/virulence factor;FG-GAP repeat;Integrin alpha beta-propellor	PF14312	FG-GAP repeat	GO:0005515			G3DSA:2.130.10.10	SM00191	SSF51126;SSF110296
Pca_1p12650	HIQ03559.1: class I SAM-dependent methyltransferase [Desulfurococcales archaeon]	7.8e-06			IPR029063;IPR041698	S-adenosyl-L-methionine-dependent methyltransferase;Methyltransferase domain 25	PF13649	Methyltransferase domain		cd02440	AdoMet_MTases	G3DSA:3.40.50.150		SSF53335
Pca_1p12660
Pca_1p12670
Pca_1p12680	PTQ28840.1: hypothetical protein MARPO_0153s0011 [Marchantia polymorpha]	9.2e-166			IPR026937;IPR039187;IPR027417	Strawberry notch, helicase C domain;Strawberry notch, AAA domain;P-loop containing nucleoside triphosphate hydrolase	PF13871;PF13872	C-terminal domain on Strawberry notch homologue;P-loop containing NTP hydrolase pore-1				G3DSA:3.40.50.300		SSF52540
Pca_1p12690
Pca_1p12700	QOR60256.1: hypothetical protein [Bathycoccus sp. RCC716 virus 1]	9.6e-20			IPR001204	Phosphate transporter	PF01384	Phosphate transporter family	GO:0005315;GO:0006817;GO:0016020
Pca_1p12710
Pca_1p12740
Pca_1p12750	WP_094920222.1: methyltransferase domain-containing protein [Pseudonocardia sp. MH-G8]	9.2e-06			IPR041698;IPR029063	Methyltransferase domain 25;S-adenosyl-L-methionine-dependent methyltransferase	PF13649	Methyltransferase domain				G3DSA:3.40.50.150		SSF53335
Pca_1p12760	XP_005789530.1: hypothetical protein EMIHUDRAFT_252204 [Emiliania huxleyi CCMP1516]	7.9e-06
Pca_1p12770
Pca_1p12780	KAF7044431.1: hypothetical protein CFC21_053658 [Triticum aestivum]	7.1e-06			IPR036770;IPR002110;IPR020683	Ankyrin repeat-containing domain superfamily;Ankyrin repeat;Ankyrin repeat-containing domain	PF12796	Ankyrin repeats (3 copies)	GO:0005515			G3DSA:1.25.40.20	SM00248	SSF48403			PS50088;PS50297	Ankyrin repeat profile.;Ankyrin repeat region circular profile.
Pca_1p12790	WP_058453473.1: DnaJ domain-containing protein [Legionella maceachernii]	6.8e-08			IPR001623;IPR036869	DnaJ domain;Chaperone J-domain superfamily	PF00226	DnaJ domain		cd06257	DnaJ	G3DSA:1.10.287.110	SM00271	SSF46565			PS50076	dnaJ domain profile.
Pca_1p12800	RXH74844.1: hypothetical protein DVH24_029565 [Malus domestica]	9.6e-18			IPR036249;IPR000866;IPR013766	Thioredoxin-like superfamily;Alkyl hydroperoxide reductase subunit C/ Thiol specific antioxidant;Thioredoxin domain	PF00578	AhpC/TSA family	GO:0016209;GO:0016491;GO:0055114;GO:0045454			G3DSA:3.40.30.10		SSF52833			PS51352	Thioredoxin domain profile.
Pca_1p12810	KFB52068.1: AGAP001783-PA-like protein [Anopheles sinensis]	6.6e-100	K07767-EC:5.6.1.1	katanin p60 ATPase-containing subunit A1	IPR015415;IPR003593;IPR041569;IPR027417;IPR003960;IPR028596;IPR003959	Vps4 oligomerisation, C-terminal;AAA+ ATPase domain;AAA ATPase, AAA+ lid domain;P-loop containing nucleoside triphosphate hydrolase;ATPase, AAA-type, conserved site;Katanin p60 subunit A1;ATPase, AAA-type, core	PF09336;PF17862;PF00004	Vps4 C terminal oligomerisation domain;AAA+ lid domain;ATPase family associated with various cellular activities (AAA)	GO:0005524;GO:0008017;GO:0008568;GO:0051013	cd00009	AAA	G3DSA:1.10.8.60;G3DSA:3.40.50.300	SM00382	SSF52540					PS00674	AAA-protein family signature.
Pca_1p12820
Pca_1p12830					IPR003347;IPR013320	JmjC domain;Concanavalin A-like lectin/glucanase domain superfamily						G3DSA:2.60.120.650		SSF49899			PS51184	JmjC domain profile.
Pca_1p12840					IPR020683;IPR036770	Ankyrin repeat-containing domain;Ankyrin repeat-containing domain superfamily						G3DSA:1.25.40.20		SSF48403			PS50297	Ankyrin repeat region circular profile.
Pca_1p12850	TFJ88148.1: hypothetical protein NSK_000502 [Nannochloropsis salina CCMP1776]	9e-190	K13116-EC:3.6.4.13	ATP-dependent RNA helicase DDX41	IPR014001;IPR001650;IPR014014;IPR011545;IPR027417	Helicase superfamily 1/2, ATP-binding domain;Helicase, C-terminal;RNA helicase, DEAD-box type, Q motif;DEAD/DEAH box helicase domain;P-loop containing nucleoside triphosphate hydrolase	PF00271;PF00270	Helicase conserved C-terminal domain;DEAD/DEAH box helicase	GO:0003676;GO:0005524	cd17951;cd18787	DEADc_DDX41;SF2_C_DEAD	G3DSA:3.40.50.300	SM00487;SM00490	SSF52540			PS51194;PS51195;PS51192	Superfamilies 1 and 2 helicase C-terminal domain profile.;DEAD-box RNA helicase Q motif profile.;Superfamilies 1 and 2 helicase ATP-binding type-1 domain profile.
Pca_1p12860	MAD24484.1: hypothetical protein [Verrucomicrobiales bacterium]	9.7e-61			IPR012317;IPR001828;IPR037197;IPR004170;IPR028082	Poly(ADP-ribose) polymerase, catalytic domain;Receptor, ligand binding region;WWE domain superfamily;WWE domain;Periplasmic binding protein-like I	PF00644;PF01094;PF02825	Poly(ADP-ribose) polymerase catalytic domain;Receptor family ligand binding region;WWE domain	GO:0003950	cd01439	TCCD_inducible_PARP_like	G3DSA:3.40.50.2300;G3DSA:3.30.720.50;G3DSA:3.90.228.10		SSF53822;SSF117839;SSF56399			PS51059;PS50918	PARP catalytic domain profile.;WWE domain profile.
Pca_1p12870	XP_009040263.1: hypothetical protein AURANDRAFT_66666 [Aureococcus anophagefferens]	2.8e-61
Pca_1p12880	XP_003055062.1: predicted protein [Micromonas pusilla CCMP1545]	9.8e-12			IPR035938	Hemerythrin-like superfamily						G3DSA:1.20.120.50		SSF47188
Pca_1p12900	XP_005756230.1: hypothetical protein EMIHUDRAFT_259824, partial [Emiliania huxleyi CCMP1516]	8.4e-32
Pca_1p12910	KAF1333094.1: Cytochrome c, partial [Globisporangium splendens]	9.3e-39	K08738	cytochrome c	IPR009056;IPR002327;IPR036909	Cytochrome c-like domain;Cytochrome c, class IA/ IB;Cytochrome c-like domain superfamily	PF00034	Cytochrome c	GO:0009055;GO:0020037			G3DSA:1.10.760.10		SSF46626			PS51007	Cytochrome c family profile.
Pca_1p12920	WP_039427976.1: dihydroorotase [Vibrio navarrensis]	9.6e-115			IPR004721;IPR002195;IPR032466;IPR006680	Dihydroorotase homodimeric type;Dihydroorotase, conserved site;Metal-dependent hydrolase;Amidohydrolase-related	PF01979	Amidohydrolase family	GO:0004151;GO:0019856;GO:0016812;GO:0016787	cd01294	DHOase	G3DSA:3.20.20.140		SSF51556	TIGR00856	pyrC_dimer: dihydroorotase, homodimeric type			PS00483	Dihydroorotase signature 2.
Pca_1p12930	EJK44278.1: hypothetical protein THAOC_37195 [Thalassiosira oceanica]	7.5e-34
Pca_1p12940
Pca_1p12950
Pca_1p12960
Pca_1p12970	HBI15484.1: hypothetical protein [Desulfobulbaceae bacterium]	9.7e-57			IPR013519;IPR028994;IPR013517;IPR015943;IPR036278	Integrin alpha beta-propellor;Integrin alpha, N-terminal;FG-GAP repeat;WD40/YVTN repeat-like-containing domain superfamily;Sialidase superfamily	PF14312	FG-GAP repeat	GO:0005515			G3DSA:2.130.10.130;G3DSA:2.130.10.10	SM00191	SSF69318;SSF50939			PS51470	FG-GAP repeat profile.
Pca_1p12980	KAF3502934.1: hypothetical protein F2Q69_00039403 [Brassica cretica]	3.6e-06			IPR017930;IPR001005;IPR009057;IPR001510;IPR036957;IPR006447	Myb domain;SANT/Myb domain;Homeobox-like domain superfamily;Zinc finger, PARP-type;Zinc finger, PARP-type superfamily;Myb domain, plants	PF00645;PF00249	Poly(ADP-ribose) polymerase and DNA-Ligase Zn-finger region;Myb-like DNA-binding domain	GO:0003677;GO:0008270	cd00167	SANT	G3DSA:3.30.1740.10;G3DSA:1.10.10.60	SM00717;SM01336	SSF46689;SSF57716	TIGR01557	myb_SHAQKYF: myb-like DNA-binding domain, SHAQKYF class	PS51294;PS50064	Myb-type HTH DNA-binding domain profile.;Poly(ADP-ribose) polymerase zinc finger domain profile.
Pca_1p12990
Pca_1p13000	CCA16494.1: DNAdirected RNA polymerase II 36 kDa polypeptide A putative [Albugo laibachii Nc14]	9.2e-46	K03011	DNA-directed RNA polymerase II subunit RPB3	IPR011263;IPR007110;IPR036643;IPR036603;IPR011262;IPR001514	DNA-directed RNA polymerase, RpoA/D/Rpb3-type;Immunoglobulin-like domain;DNA-directed RNA polymerase, insert domain superfamily;RNA polymerase, RBP11-like subunit;DNA-directed RNA polymerase, insert domain;DNA-directed RNA polymerase, 30-40kDa subunit, conserved site	PF01193;PF01000	RNA polymerase Rpb3/Rpb11 dimerisation domain;RNA polymerase Rpb3/RpoA insert domain	GO:0003899;GO:0006351;GO:0046983;GO:0003677			G3DSA:2.170.120.12;G3DSA:3.30.1360.270	SM00662	SSF55257;SSF56553			PS50835	Ig-like domain profile.	PS00446	RNA polymerases D / 30 to 40 Kd subunits signature.
Pca_1p13010	GBG31197.1: L-amino-acid oxidase [Hondaea fermentalgiana]	8.5e-39			IPR001199;IPR036400;IPR036188	Cytochrome b5-like heme/steroid binding domain;Cytochrome b5-like heme/steroid binding domain superfamily;FAD/NAD(P)-binding domain superfamily	PF13450;PF00173	NAD(P)-binding Rossmann-like domain;Cytochrome b5-like Heme/Steroid binding domain				G3DSA:3.10.120.10;G3DSA:3.50.50.60	SM01117	SSF51905;SSF55856			PS50255	Cytochrome b5 family, heme-binding domain profile.
Pca_1p13030	XP_005855946.1: mrna processing protein [Nannochloropsis gaditana CCMP526]	8.9e-12
Pca_1p13040	MXQ88995.1: hypothetical protein [Bos mutus]	9.6e-33			IPR001660;IPR036427;IPR002110;IPR013083;IPR036770;IPR020683;IPR001487;IPR013761;IPR014016;IPR027417;IPR001841	Sterile alpha motif domain;Bromodomain-like superfamily;Ankyrin repeat;Zinc finger, RING/FYVE/PHD-type;Ankyrin repeat-containing domain superfamily;Ankyrin repeat-containing domain;Bromodomain;Sterile alpha motif/pointed domain superfamily;UvrD-like helicase, ATP-binding domain;P-loop containing nucleoside triphosphate hydrolase;Zinc finger, RING-type	PF00536	SAM domain (Sterile alpha motif)	GO:0005515;GO:0005524	cd09487;cd17914	SAM_superfamily;DExxQc_SF1-N	G3DSA:1.20.920.10;G3DSA:3.30.40.10;G3DSA:1.25.40.20;G3DSA:1.10.150.50;G3DSA:3.40.50.300	SM00248	SSF48403;SSF57850;SSF47769;SSF47370;SSF52540			PS50297;PS50014;PS51198;PS50089	Ankyrin repeat region circular profile.;Bromodomain profile.;UvrD-like DNA helicase ATP-binding domain profile.;Zinc finger RING-type profile.
Pca_1p13050
Pca_1p13060	MBI4929271.1: aquaporin [Bacteroidetes bacterium]	9.1e-28			IPR023271;IPR000425	Aquaporin-like;Major intrinsic protein	PF00230	Major intrinsic protein	GO:0015267;GO:0016020;GO:0055085			G3DSA:1.20.1080.10		SSF81338			PS51257	Prokaryotic membrane lipoprotein lipid attachment site profile.
Pca_1p13070	XP_003571557.2: probable aquaporin PIP2-8 [Brachypodium distachyon]	8e-28			IPR023271;IPR000425	Aquaporin-like;Major intrinsic protein	PF00230	Major intrinsic protein	GO:0015267;GO:0016020;GO:0055085			G3DSA:1.20.1080.10		SSF81338
Pca_1p13080	XP_009307891.1: ADP-ribosylation factor-like protein 3A [Trypanosoma grayi]	7.1e-22			IPR001965;IPR013083;IPR019787;IPR011011;IPR001841;IPR008775	Zinc finger, PHD-type;Zinc finger, RING/FYVE/PHD-type;Zinc finger, PHD-finger;Zinc finger, FYVE/PHD-type;Zinc finger, RING-type;Phytanoyl-CoA dioxygenase	PF05721	Phytanoyl-CoA dioxygenase (PhyH)				G3DSA:3.30.40.10;G3DSA:2.60.120.620	SM00249;SM00184	SSF57903;SSF51197			PS50016	Zinc finger PHD-type profile.
Pca_1p13090	WP_100528611.1: PAS domain S-box protein [Paenibacillus sp. GM1FR]	7.8e-32			IPR005467;IPR003594;IPR004358;IPR001789;IPR036890;IPR036097;IPR011006	Histidine kinase domain;Histidine kinase/HSP90-like ATPase;Signal transduction histidine kinase-related protein, C-terminal;Signal transduction response regulator, receiver domain;Histidine kinase/HSP90-like ATPase superfamily;Signal transduction histidine kinase, dimerisation/phosphoacceptor domain superfamily;CheY-like superfamily	PF02518	Histidine kinase-, DNA gyrase B-, and HSP90-like ATPase	GO:0016310;GO:0016772;GO:0000160;GO:0000155;GO:0007165	cd15029;cd16922	7tm_SRI_SRII;HATPase_EvgS-ArcB-TorS-like	G3DSA:3.40.50.2300;G3DSA:1.20.1070.10;G3DSA:1.10.287.130;G3DSA:3.30.565.10	SM00387	SSF81321;SSF47384;SSF55874;SSF52172			PS50109;PS50110	Histidine kinase domain profile.;Response regulatory domain profile.
Pca_1p13100	MBA19763.1: polyribonucleotide nucleotidyltransferase [Verrucomicrobiales bacterium]	8.6e-66	K00962-EC:2.7.7.8	polyribonucleotide nucleotidyltransferase	IPR036345;IPR020568;IPR003029;IPR027408;IPR022967;IPR001247;IPR004088;IPR012340;IPR036612;IPR004087	Exoribonuclease, PH domain 2 superfamily;Ribosomal protein S5 domain 2-type fold;S1 domain;PNPase/RNase PH domain superfamily;RNA-binding domain, S1;Exoribonuclease, phosphorolytic domain 1;K Homology domain, type 1;Nucleic acid-binding, OB-fold;K Homology domain, type 1 superfamily;K Homology domain	PF01138;PF00013;PF00575	3' exoribonuclease family, domain 1;KH domain;S1 RNA binding domain	GO:0003676;GO:0003723			G3DSA:3.30.230.70;G3DSA:2.40.50.140;G3DSA:3.30.1370.10	SM00316;SM00322	SSF55666;SSF54211;SSF50249;SSF54791			PS50126;PS50084	S1 domain profile.;Type-1 KH domain profile.
Pca_1p13120	GHP07862.1: hypothetical protein PPROV_000660400 [Pycnococcus provasolii]	6.4e-06			IPR000326;IPR036938	Phosphatidic acid phosphatase type 2/haloperoxidase;Phosphatidic acid phosphatase type 2/haloperoxidase superfamily	PF01569	PAP2 superfamily				G3DSA:1.20.144.10	SM00014	SSF48317
Pca_1p13130	KAF4324558.1: hypothetical protein G195_002263 [Phytophthora kernoviae 00238/432]	9.9e-115	K01733-EC:4.2.3.1	threonine synthase	IPR001926;IPR036052;IPR004450;IPR037158;IPR000634;IPR029144	Pyridoxal-phosphate dependent enzyme;Tryptophan synthase beta subunit-like PLP-dependent enzyme;Threonine synthase-like;Threonine synthase, N-terminal domain superfamily;Serine/threonine dehydratase, pyridoxal-phosphate-binding site;Threonine synthase, N-terminal	PF00291;PF14821	Pyridoxal-phosphate dependent enzyme;Threonine synthase N terminus	GO:0006520;GO:0030170	cd01560	Thr-synth_2	G3DSA:3.40.50.1100;G3DSA:3.90.1380.10		SSF53686	TIGR00260	thrC: threonine synthase			PS00165	Serine/threonine dehydratases pyridoxal-phosphate attachment site.
Pca_1p13140	CBJ26575.1: dynein heavy chain [Ectocarpus siliculosus]	0	K10408	dynein heavy chain, axonemal	IPR043160;IPR011992;IPR018247;IPR035699;IPR042219;IPR042228;IPR002048;IPR041228;IPR013594;IPR041589;IPR024317;IPR041466;IPR004273;IPR000048;IPR013602;IPR035706;IPR003593;IPR024743;IPR027417;IPR043157;IPR042222;IPR001751;IPR041658	Dynein heavy chain, C-terminal domain, barrel region;EF-hand domain pair;EF-Hand 1, calcium-binding site;Dynein heavy chain, hydrolytic ATP-binding dynein motor region;Dynein heavy chain AAA lid domain superfamily;Dynein heavy chain, domain 2, C-terminal;EF-hand domain;Dynein heavy chain, C-terminal domain;Dynein heavy chain, domain-1;Dynein heavy chain 3, AAA+ lid domain;Dynein heavy chain, AAA …	PF12774;PF18199;PF08385;PF17857;PF12780;PF17852;PF12775;PF03028;PF08393;PF12781;PF12777;PF13499;PF18198	Hydrolytic ATP binding site of dynein motor region;Dynein heavy chain C-terminal domain;Dynein heavy chain, N-terminal region 1;AAA+ lid domain;P-loop containing dynein motor region D4;Dynein heavy chain AAA lid domain;P-loop containing dynein motor region;Dynein heavy chain region D6 P-loop domain;Dynein heavy chain, N-terminal region 2;ATP-binding dynein motor region;Microtubule-binding stalk o…	GO:0005524;GO:0005509;GO:0003777;GO:0007018;GO:0030286;GO:0005515	cd00051	EFh	G3DSA:3.10.490.20;G3DSA:1.10.8.720;G3DSA:1.20.920.20;G3DSA:3.40.50.300;G3DSA:3.20.180.20;G3DSA:1.10.8.1220;G3DSA:3.40.50.11510;G3DSA:1.20.920.30;G3DSA:1.10.8.710;G3DSA:1.20.1270.280;G3DSA:1.20.58.1120;G3DSA:1.20.140.100	SM00054;SM00382	SSF47473;SSF52540			PS50222;PS50096	EF-hand calcium-binding domain profile.;IQ motif profile.	PS00018;PS00303	EF-hand calcium-binding domain.;S-100/ICaBP type calcium binding protein signature.
Pca_1p13150
Pca_1p13160					IPR036047	F-box-like domain superfamily			GO:0005515					SSF81383
Pca_1p13170	EJK69915.1: hypothetical protein THAOC_08788 [Thalassiosira oceanica]	7.2e-64			IPR013626;IPR036922;IPR017941	Pheophorbide a oxygenase;Rieske [2Fe-2S] iron-sulphur domain superfamily;Rieske [2Fe-2S] iron-sulphur domain	PF08417;PF00355	Pheophorbide a oxygenase;Rieske [2Fe-2S] domain	GO:0010277;GO:0055114;GO:0016491;GO:0051537			G3DSA:2.102.10.10		SSF55961;SSF50022			PS51296	Rieske [2Fe-2S] iron-sulfur domain profile.
Pca_1p13180	PIE07160.1: sodium-independent anion transporter [Rhodobacterales bacterium]	8.9e-79			IPR036513;IPR002645;IPR011547	STAS domain superfamily;STAS domain;SLC26A/SulP transporter domain	PF00916	Sulfate permease family	GO:0008272;GO:0015116;GO:0016021			G3DSA:3.30.750.24		SSF52091			PS50801	STAS domain profile.
Pca_1p13200	XP_009038378.1: hypothetical protein AURANDRAFT_71864 [Aureococcus anophagefferens]	6.9e-10			IPR011990;IPR013083;IPR011016;IPR002893	Tetratricopeptide-like helical domain superfamily;Zinc finger, RING/FYVE/PHD-type;Zinc finger, RING-CH-type;Zinc finger, MYND-type	PF13374;PF12906;PF01753	Tetratricopeptide repeat;RING-variant domain;MYND finger	GO:0005515;GO:0008270			G3DSA:1.25.40.10;G3DSA:3.30.40.10;G3DSA:3.30.60.180		SSF48452;SSF144232			PS50865	Zinc finger MYND-type profile.
Pca_1p13210	CBJ29718.1: conserved unknown protein [Ectocarpus siliculosus]	8.1e-10
Pca_1p13220	RMX65492.1: hypothetical protein DD238_003638 [Peronospora effusa]	9.9e-194	K03062	26S proteasome regulatory subunit T2	IPR003959;IPR003960;IPR027417;IPR003593;IPR032501;IPR005937;IPR041569	ATPase, AAA-type, core;ATPase, AAA-type, conserved site;P-loop containing nucleoside triphosphate hydrolase;AAA+ ATPase domain;Proteasomal ATPase OB C-terminal domain;26S proteasome regulatory subunit P45-like;AAA ATPase, AAA+ lid domain	PF00004;PF16450;PF17862	ATPase family associated with various cellular activities (AAA);Proteasomal ATPase OB C-terminal domain;AAA+ lid domain	GO:0005524;GO:0005737;GO:0016787;GO:0030163	cd00009	AAA	G3DSA:1.10.8.60;G3DSA:3.40.50.300;G3DSA:2.40.50.140	SM00382	SSF52540	TIGR01242	26Sp45: 26S proteasome subunit P45 family			PS00674	AAA-protein family signature.
Pca_1p13230	RCH79277.1: camp-dependent protein kinase catalytic subunit [Rhizopus stolonifer]	7.7e-48			IPR017441;IPR011009;IPR000719	Protein kinase, ATP binding site;Protein kinase-like domain superfamily;Protein kinase domain	PF00069	Protein kinase domain	GO:0005524;GO:0004672;GO:0006468	cd05123	STKc_AGC	G3DSA:3.30.200.20;G3DSA:1.10.510.10	SM00220	SSF56112			PS50011	Protein kinase domain profile.	PS00107	Protein kinases ATP-binding region signature.
Pca_1p13240	KUF81844.1: SNF-related serine/threonine-protein kinase [Phytophthora nicotianae]	9.5e-40			IPR008271;IPR000719;IPR011009;IPR017441	Serine/threonine-protein kinase, active site;Protein kinase domain;Protein kinase-like domain superfamily;Protein kinase, ATP binding site	PF00069	Protein kinase domain	GO:0004672;GO:0006468;GO:0005524			G3DSA:3.30.200.20;G3DSA:1.10.510.10	SM00220	SSF56112			PS50011	Protein kinase domain profile.	PS00108;PS00107	Serine/Threonine protein kinases active-site signature.;Protein kinases ATP-binding region signature.
Pca_1p13250
Pca_1p13260	XP_005780956.1: hypothetical protein EMIHUDRAFT_434814 [Emiliania huxleyi CCMP1516]	4.5e-23	K03704	cold shock protein	IPR012340;IPR002059;IPR019844;IPR011129	Nucleic acid-binding, OB-fold;Cold-shock protein, DNA-binding;Cold-shock (CSD) domain;Cold shock domain	PF00313	'Cold-shock' DNA-binding domain	GO:0003676	cd04458	CSP_CDS	G3DSA:2.40.50.140	SM00357	SSF50249			PS51857	Cold-shock (CSD) domain profile.	PS00352	Cold-shock (CSD) domain signature.
Pca_1p13270					IPR011992	EF-hand domain pair						G3DSA:1.10.238.10		SSF47473
Pca_1p13280	XP_002180264.1: predicted protein [Phaeodactylum tricornutum CCAP 1055/1]	9.8e-43			IPR007300	CidB/LrgB family	PF04172	LrgB-like family
Pca_1p13290					IPR035979	RNA-binding domain superfamily			GO:0003676					SSF54928
Pca_1p13300					IPR011889;IPR005046	Bacterial surface protein 26-residue repeat;Protein of unknown function DUF285	PF03382	Mycoplasma protein of unknown function, DUF285							TIGR02167	Liste_lipo_26: bacterial surface protein 26-residue repeat
Pca_1p13310					IPR029057;IPR000836	Phosphoribosyltransferase-like;Phosphoribosyltransferase domain	PF00156	Phosphoribosyl transferase domain	GO:0009116	cd06223	PRTases_typeI	G3DSA:3.40.50.2020		SSF53271
Pca_1p13320
Pca_1p13330
Pca_1p13340	XP_001427833.1: hypothetical protein [Paramecium tetraurelia strain d4-2]	9.6e-18			IPR032675	Leucine-rich repeat domain superfamily						G3DSA:3.80.10.10		SSF52047
Pca_1p13350
Pca_1p13360			K03139-EC:3.6.4.12	transcription initiation factor TFIIF subunit beta	IPR011039	Transcription Factor IIF, Rap30/Rap74, interaction			GO:0006367					SSF50916
Pca_1p13370
Pca_1p13390	GAX14315.1: hypothetical protein FisN_1Hh515 [Fistulifera solaris]	9.5e-16			IPR013783	Immunoglobulin-like fold						G3DSA:2.60.40.10
Pca_1p13410	GFH17460.1: predicted protein [Haematococcus lacustris]	8.4e-06	K17550	protein phosphatase 1 regulatory subunit 7	IPR001611;IPR032675;IPR003591	Leucine-rich repeat;Leucine-rich repeat domain superfamily;Leucine-rich repeat, typical subtype	PF13855	Leucine rich repeat	GO:0005515			G3DSA:3.80.10.10	SM00369;SM00365	SSF52058			PS51450	Leucine-rich repeat profile.
Pca_1p13420	XP_009034492.1: hypothetical protein AURANDRAFT_71089 [Aureococcus anophagefferens]	2.5e-37
Pca_1p13430	XP_009034492.1: hypothetical protein AURANDRAFT_71089 [Aureococcus anophagefferens]	1.9e-23
Pca_1p13440	MAD26313.1: hypothetical protein [Verrucomicrobiales bacterium]	1.1e-17			IPR011990;IPR002893;IPR013083	Tetratricopeptide-like helical domain superfamily;Zinc finger, MYND-type;Zinc finger, RING/FYVE/PHD-type	PF01753;PF13424	MYND finger;Tetratricopeptide repeat	GO:0005515			G3DSA:3.30.40.10;G3DSA:1.25.40.10;G3DSA:3.30.60.180		SSF48452;SSF144232			PS50865	Zinc finger MYND-type profile.
Pca_1p13450	XP_002506574.1: predicted protein [Micromonas commoda]	5.5e-21	K02201-EC:2.7.7.3	pantetheine-phosphate adenylyltransferase	IPR004821;IPR014729	Cytidyltransferase-like domain;Rossmann-like alpha/beta/alpha sandwich fold	PF01467	Cytidylyltransferase-like	GO:0003824;GO:0009058			G3DSA:3.40.50.620		SSF52374	TIGR00125	cyt_tran_rel: cytidyltransferase-like domain
Pca_1p13460	RHY22328.1: hypothetical protein DYB32_009531, partial [Aphanomyces invadans]	9.5e-28			IPR036013;IPR001107	Band 7/SPFH domain superfamily;Band 7 domain	PF01145	SPFH domain / Band 7 family						SSF117892
Pca_1p13470
Pca_1p13480	KAF1320244.1: hypothetical protein FI667_g12626, partial [Globisporangium splendens]	8.6e-41			IPR001107;IPR036013	Band 7 domain;Band 7/SPFH domain superfamily	PF01145	SPFH domain / Band 7 family				G3DSA:3.30.479.30	SM00244	SSF117892
Pca_1p13490
Pca_1p13500	CAB3259129.1: kinesin-like calmodulin-binding protein homolog [Phallusia mammillata]	8.6e-74			IPR002110;IPR036770;IPR020683;IPR001752;IPR036961;IPR027417;IPR019821	Ankyrin repeat;Ankyrin repeat-containing domain superfamily;Ankyrin repeat-containing domain;Kinesin motor domain;Kinesin motor domain superfamily;P-loop containing nucleoside triphosphate hydrolase;Kinesin motor domain, conserved site	PF12796;PF00225	Ankyrin repeats (3 copies);Kinesin motor domain	GO:0005515;GO:0003777;GO:0005524;GO:0007018;GO:0008017			G3DSA:3.40.850.10;G3DSA:1.25.40.20	SM00129;SM00248	SSF48403;SSF52540			PS50088;PS50297;PS50067	Ankyrin repeat profile.;Ankyrin repeat region circular profile.;Kinesin motor domain profile.	PS00411	Kinesin motor domain signature.
Pca_1p13510	CCA26225.1: DNA topoisomerase putative [Albugo laibachii Nc14]	9.9e-78	K11462	polycomb protein EED	IPR001680;IPR015943;IPR019775;IPR036322;IPR017986	WD40 repeat;WD40/YVTN repeat-like-containing domain superfamily;WD40 repeat, conserved site;WD40-repeat-containing domain superfamily;WD40-repeat-containing domain	PF00400	WD domain, G-beta repeat	GO:0005515			G3DSA:2.130.10.10	SM00320	SSF50978			PS50082;PS50294	Trp-Asp (WD) repeats profile.;Trp-Asp (WD) repeats circular profile.	PS00678	Trp-Asp (WD) repeats signature.
Pca_1p13530	CAB1108814.1: unnamed protein product [Ectocarpus sp. CCAP 1310/34]	9.3e-43	K11252	histone H2B	IPR009072;IPR007125;IPR000558	Histone-fold;Histone H2A/H2B/H3;Histone H2B	PF00125	Core histone H2A/H2B/H3/H4	GO:0046982;GO:0000786;GO:0003677			G3DSA:1.10.20.10	SM00427	SSF47113					PS00357	Histone H2B signature.
Pca_1p13540	XP_009032311.1: hypothetical protein AURANDRAFT_16997, partial [Aureococcus anophagefferens]	9.5e-44	K11251	histone H2A	IPR002119;IPR032458;IPR007125;IPR032454;IPR009072	Histone H2A;Histone H2A conserved site;Histone H2A/H2B/H3;Histone H2A, C-terminal domain;Histone-fold	PF00125;PF16211	Core histone H2A/H2B/H3/H4;C-terminus of histone H2A	GO:0000786;GO:0003677;GO:0046982	cd00074	H2A	G3DSA:1.10.20.10	SM00414	SSF47113					PS00046	Histone H2A signature.
Pca_1p13560	XP_009038029.1: hypothetical protein AURANDRAFT_64951 [Aureococcus anophagefferens]	3e-08
Pca_1p13570	GAX22004.1: hypothetical protein FisN_6Hh250 [Fistulifera solaris]	9.4e-32			IPR001214	SET domain	PF00856	SET domain	GO:0005515			G3DSA:2.170.270.10		SSF82199			PS50280	SET domain profile.
Pca_1p13580	XP_005786703.1: hypothetical protein EMIHUDRAFT_98675 [Emiliania huxleyi CCMP1516]	9.6e-13
Pca_1p13590	WP_179731095.1: MULTISPECIES: methyltransferase domain-containing protein [unclassified Bradyrhizobium]	8.9e-10
Pca_1p13600	KAF5839006.1: triose-phosphate transporter family-domain-containing protein [Dunaliella salina]	9.8e-45			IPR004853	Sugar phosphate transporter domain	PF03151	Triose-phosphate Transporter family
Pca_1p13610	MAD26313.1: hypothetical protein [Verrucomicrobiales bacterium]	2.2e-16			IPR002893;IPR011016;IPR011990;IPR013083	Zinc finger, MYND-type;Zinc finger, RING-CH-type;Tetratricopeptide-like helical domain superfamily;Zinc finger, RING/FYVE/PHD-type	PF01753;PF12906	MYND finger;RING-variant domain	GO:0008270;GO:0005515			G3DSA:1.25.40.10;G3DSA:3.30.40.10;G3DSA:3.30.60.180		SSF144232;SSF48452			PS50865	Zinc finger MYND-type profile.
Pca_1p13620
Pca_1p13630	VDK68625.1: unnamed protein product [Litomosoides sigmodontis]	9.4e-174	K01679-EC:4.2.1.2	fumarate hydratase, class II	IPR005677;IPR020557;IPR008948;IPR022761;IPR024083;IPR018951;IPR000362	Fumarate hydratase, class II;Fumarate lyase, conserved site;L-Aspartase-like;Fumarate lyase, N-terminal;Fumarase/histidase, N-terminal;Fumarase C, C-terminal;Fumarate lyase family	PF00206;PF10415	Lyase;Fumarase C C-terminus	GO:0004333;GO:0006106;GO:0045239;GO:0003824;GO:0006099;GO:0016829	cd01362	Fumarase_classII	G3DSA:1.10.40.30;G3DSA:1.10.275.10;G3DSA:1.20.200.10		SSF48557	TIGR00979	fumC_II: fumarate hydratase, class II			PS00163	Fumarate lyases signature.
Pca_1p13640	XP_009038378.1: hypothetical protein AURANDRAFT_71864 [Aureococcus anophagefferens]	3.7e-11			IPR013083;IPR011990;IPR011016;IPR002893	Zinc finger, RING/FYVE/PHD-type;Tetratricopeptide-like helical domain superfamily;Zinc finger, RING-CH-type;Zinc finger, MYND-type	PF12906;PF01753;PF13374	RING-variant domain;MYND finger;Tetratricopeptide repeat	GO:0005515;GO:0008270			G3DSA:3.30.40.10;G3DSA:3.30.60.180;G3DSA:1.25.40.10		SSF48452;SSF144232			PS50865	Zinc finger MYND-type profile.
Pca_1p13650	CDM41031.1: Sel1 domain protein repeat-containing protein [Pseudomonas pseudoalcaligenes CECT 5344]	3.6e-06	K07126	uncharacterized protein	IPR006597;IPR011990	Sel1-like repeat;Tetratricopeptide-like helical domain superfamily	PF08238	Sel1 repeat	GO:0005515			G3DSA:1.25.40.10	SM00671	SSF81901
Pca_1p13660	OTA32127.1: hypothetical protein BTJ68_07544 [Hortaea werneckii EXF-2000]	9.5e-23			IPR000195;IPR035969	Rab-GTPase-TBC domain;Rab-GTPase-TBC domain superfamily	PF00566	Rab-GTPase-TBC domain				G3DSA:1.10.472.80	SM00164	SSF47923			PS50086	TBC/rab GAP domain profile.
Pca_1p13670	XP_005775424.1: hypothetical protein EMIHUDRAFT_195497 [Emiliania huxleyi CCMP1516]	9.5e-35			IPR011042;IPR013017	Six-bladed beta-propeller, TolB-like;NHL repeat, subgroup						G3DSA:2.120.10.30		SSF101898			PS51125	NHL repeat profile.
Pca_1p13680	KAF8949379.1: Type I HSP40 co-chaperone [Entomortierella lignicola]	7.7e-07			IPR001623;IPR036869;IPR003961;IPR001876;IPR018253;IPR013783;IPR036116;IPR001202	DnaJ domain;Chaperone J-domain superfamily;Fibronectin type III;Zinc finger, RanBP2-type;DnaJ domain, conserved site;Immunoglobulin-like fold;Fibronectin type III superfamily;WW domain	PF00226	DnaJ domain	GO:0005515	cd06257;cd00063;cd00201	DnaJ;FN3;WW	G3DSA:1.10.287.110;G3DSA:2.60.40.10	SM00271;SM00060	SSF46565;SSF49265			PS50199;PS50853;PS50076;PS50020	Zinc finger RanBP2 type profile.;Fibronectin type-III domain profile.;dnaJ domain profile.;WW/rsp5/WWP domain profile.	PS01358;PS00636;PS01159	Zinc finger RanBP2-type signature.;Nt-dnaJ domain signature.;WW/rsp5/WWP domain signature.
Pca_1p13690
Pca_1p13700	MQL71868.1: hypothetical protein [Colocasia esculenta]	9.3e-07	K14800	pre-rRNA-processing protein TSR2	IPR019398	Pre-rRNA-processing protein TSR2	PF10273	Pre-rRNA-processing protein TSR2
Pca_1p13710	CAB1119331.1: unnamed protein product [Ectocarpus sp. CCAP 1310/34]	9.1e-272	K14326-EC:3.6.4.-	regulator of nonsense transcripts 1	IPR041677;IPR041679;IPR018999;IPR027417;IPR003593;IPR040812	DNA2/NAM7 helicase, AAA domain;DNA2/NAM7 helicase-like, AAA domain;RNA helicase UPF1, UPF2-interacting domain;P-loop containing nucleoside triphosphate hydrolase;AAA+ ATPase domain;Domain of unknown function DUF5599	PF13086;PF13087;PF09416;PF18141	AAA domain;AAA domain;RNA helicase (UPF2 interacting domain);Domain of unknown function (DUF5599)	GO:0000184;GO:0003677;GO:0004386;GO:0005524;GO:0005737;GO:0008270	cd18808;cd18039	SF1_C_Upf1;DEXXQc_UPF1	G3DSA:3.40.50.300;G3DSA:2.40.30.230	SM00382	SSF52540
Pca_1p13720	RLN54900.1: hypothetical protein BBP00_00008766 [Phytophthora kernoviae]	9.1e-33	K01174-EC:3.1.31.1	micrococcal nuclease	IPR035437;IPR016071	SNase-like, OB-fold superfamily;Staphylococcal nuclease (SNase-like), OB-fold	PF00565	Staphylococcal nuclease homologue				G3DSA:2.40.50.90	SM00318	SSF50199			PS50830	Thermonuclease domain profile.
Pca_1p13730
Pca_1p13740					IPR000571;IPR036855	Zinc finger, CCCH-type;Zinc finger, CCCH-type superfamily	PF00642	Zinc finger C-x8-C-x5-C-x3-H type (and similar)	GO:0046872			G3DSA:4.10.1000.10	SM00356	SSF90229			PS50103	Zinc finger C3H1-type profile.
Pca_1p13750	KRH37766.1: hypothetical protein GLYMA_09G087900 [Glycine max]	8.4e-74	K14327	regulator of nonsense transcripts 2	IPR016021;IPR003890;IPR007193;IPR016024	MIF4G-like domain superfamily;MIF4G-like, type 3;Up-frameshift suppressor 2, C-terminal;Armadillo-type fold	PF04050;PF02854	Up-frameshift suppressor 2;MIF4G domain	GO:0003723;GO:0005515			G3DSA:1.25.40.180	SM00543	SSF48371
Pca_1p13760	CAB4107753.1: unnamed protein product [Lactuca saligna]	7.7e-35	K23518-EC:3.1.1.106	O-acetyl-ADP-ribose deacetylase	IPR002589	Macro domain	PF01661	Macro domain				G3DSA:3.40.220.10	SM00506	SSF52949			PS51154	Macro domain profile.
Pca_1p13770	OGF28042.1: hypothetical protein A2331_02945 [Candidatus Falkowbacteria bacterium RIFOXYB2_FULL_34_18]	8.5e-08			IPR013216;IPR029063	Methyltransferase type 11;S-adenosyl-L-methionine-dependent methyltransferase	PF08241	Methyltransferase domain	GO:0008168	cd02440	AdoMet_MTases	G3DSA:3.40.50.150		SSF53335
Pca_1p13780
Pca_1p13790	ACF83130.1: unknown [Zea mays]	8.8e-17			IPR033443;IPR002885;IPR031595;IPR011990	Pentacotripeptide-repeat region of PRORP;Pentatricopeptide repeat;Protein-only RNase P, C-terminal;Tetratricopeptide-like helical domain superfamily	PF17177;PF16953	Pentacotripeptide-repeat region of PRORP;Protein-only RNase P	GO:0005515	cd18718	PIN_PRORP	G3DSA:1.25.40.10;G3DSA:3.40.50.11980			TIGR00756	PPR: pentatricopeptide repeat domain	PS51375	Pentatricopeptide (PPR) repeat profile.
Pca_1p13810	XP_020506151.1: transmembrane protein 56-B-like [Labrus bergylta]	7.3e-08			IPR006634	TRAM/LAG1/CLN8 homology domain	PF03798	TLC domain	GO:0016021				SM00724				PS50922	TLC domain profile.
Pca_1p13830	KAF6164444.1: hypothetical protein GIB67_025270 [Kingdonia uniflora]	9.3e-08			IPR013083;IPR001876;IPR036443;IPR003613	Zinc finger, RING/FYVE/PHD-type;Zinc finger, RanBP2-type;Zinc finger, RanBP2-type superfamily;U box domain	PF04564;PF00641	U-box domain;Zn-finger in Ran binding protein and others	GO:0004842;GO:0016567	cd16655	RING-Ubox_WDSUB1_like	G3DSA:3.30.40.10;G3DSA:2.20.28.140	SM00547;SM00504	SSF90209;SSF57850			PS50199;PS51698	Zinc finger RanBP2 type profile.;U-box domain profile.	PS01358	Zinc finger RanBP2-type signature.
Pca_1p13840	EWM26281.1: conserved unknown protein [Nannochloropsis gaditana]	6.2e-06			IPR019331	FAM192A/Fyv6, N-terminal	PF10187	N-terminal domain of NEFA-interacting nuclear protein NIP30
Pca_1p13850
Pca_1p13860	KAF0694361.1: hypothetical protein As57867_014717 [Aphanomyces stellatus]	9.5e-09
Pca_1p13870	XP_002290472.1: hypothetical protein THAPSDRAFT_262674 [Thalassiosira pseudonana CCMP1335]	8.4e-93			IPR002347;IPR036291	Short-chain dehydrogenase/reductase SDR;NAD(P)-binding domain superfamily	PF00106	short chain dehydrogenase				G3DSA:3.40.50.720		SSF51735
Pca_1p13880	ETK93167.1: hypothetical protein L915_03611 [Phytophthora parasitica]	9.7e-59	K03027	DNA-directed RNA polymerases I and III subunit RPAC1	IPR036643;IPR036603;IPR011263;IPR011262;IPR033901	DNA-directed RNA polymerase, insert domain superfamily;RNA polymerase, RBP11-like subunit;DNA-directed RNA polymerase, RpoA/D/Rpb3-type;DNA-directed RNA polymerase, insert domain;DNA-directed RNA polymerases I and III subunit AC40	PF01193;PF01000	RNA polymerase Rpb3/Rpb11 dimerisation domain;RNA polymerase Rpb3/RpoA insert domain	GO:0006351;GO:0046983;GO:0003899	cd07032	RNAP_I_II_AC40	G3DSA:2.170.120.12;G3DSA:3.30.1360.270	SM00662	SSF56553;SSF55257
Pca_1p13890	XP_009037052.1: hypothetical protein AURANDRAFT_26180 [Aureococcus anophagefferens]	1.7e-06	K06867	uncharacterized protein	IPR036770;IPR002110;IPR020683	Ankyrin repeat-containing domain superfamily;Ankyrin repeat;Ankyrin repeat-containing domain	PF13637;PF12796	Ankyrin repeats (many copies);Ankyrin repeats (3 copies)	GO:0005515			G3DSA:1.25.40.20	SM00248	SSF48403			PS50088;PS50297	Ankyrin repeat profile.;Ankyrin repeat region circular profile.
Pca_1p13900
Pca_1p13910	OEU11695.1: hypothetical protein FRACYDRAFT_244818 [Fragilariopsis cylindrus CCMP1102]	3.1e-24
Pca_1p13920	SNR96243.1: hypothetical protein SAMN04488503_2061 [Desulfovibrio mexicanus]	7.6e-07			IPR041307	Polysaccharide biosynthesis enzyme WcbI	PF18588	Polysaccharide biosynthesis enzyme WcbI				G3DSA:3.40.50.12080
Pca_1p13930	GAX13145.1: hypothetical protein FisN_17Hh074 [Fistulifera solaris]	9e-32			IPR027417	P-loop containing nucleoside triphosphate hydrolase								SSF52540
Pca_1p13940
Pca_1p13950
Pca_1p13960					IPR011009	Protein kinase-like domain superfamily	PF06293	Lipopolysaccharide kinase (Kdo/WaaP) family				G3DSA:1.10.510.10		SSF56112
Pca_1p13970	WP_153361846.1: DUF3320 domain-containing protein, partial [Modestobacter roseus]	0.0074			IPR027417;IPR041679;IPR013087	P-loop containing nucleoside triphosphate hydrolase;DNA2/NAM7 helicase-like, AAA domain;Zinc finger C2H2-type	PF13087;PF13604	AAA domain;AAA domain	GO:0003676	cd18808;cd18043	SF1_C_Upf1;DEXXQc_SF1			SSF52540			PS50157	Zinc finger C2H2 type domain profile.
Pca_1p13980					IPR036770;IPR020683	Ankyrin repeat-containing domain superfamily;Ankyrin repeat-containing domain								SSF48403			PS50297	Ankyrin repeat region circular profile.
Pca_1p13990	XP_005792140.1: hypothetical protein EMIHUDRAFT_97873 [Emiliania huxleyi CCMP1516]	8e-54			IPR036663;IPR011234	Fumarylacetoacetase-like, C-terminal domain superfamily;Fumarylacetoacetase-like, C-terminal	PF01557	Fumarylacetoacetate (FAA) hydrolase family	GO:0003824			G3DSA:3.90.850.10		SSF56529
Pca_1p14000	KAF9933795.1: hypothetical protein FBU30_004393 [Linnemannia zychae]	7.2e-06			IPR001251;IPR036865;IPR036273	CRAL-TRIO lipid binding domain;CRAL-TRIO lipid binding domain superfamily;CRAL/TRIO, N-terminal domain superfamily	PF00650	CRAL/TRIO domain		cd00170	SEC14	G3DSA:3.40.525.10	SM00516	SSF46938;SSF52087			PS50191	CRAL-TRIO lipid binding domain profile.
Pca_1p14010	PNW70890.1: hypothetical protein CHLRE_17g737650v5 [Chlamydomonas reinhardtii]	8e-10			IPR029063;IPR007213	S-adenosyl-L-methionine-dependent methyltransferase;Methyltransferase Ppm1/Ppm2/Tcmp	PF04072	Leucine carboxyl methyltransferase	GO:0008168;GO:0032259			G3DSA:3.40.50.150		SSF53335
Pca_1p14020	CAB1097036.1: unnamed protein product [Ectocarpus sp. CCAP 1310/34]	9.3e-41	K22101-EC:4.1.2.60 4.2.3.12K01737-EC:4.2.3.12 4.1.2.50	dihydroneopterin triphosphate aldolase (PTPS-III) / 6-pyruvoyltetrahydropterin synthase6-pyruvoyltetrahydropterin/6-carboxytetrahydropterin synthase	IPR038418;IPR007115	6-pyruvoyl tetrahydropterin synthase/QueD superfamily;6-pyruvoyl tetrahydropterin synthase/QueD family	PF01242	6-pyruvoyl tetrahydropterin synthase				G3DSA:3.30.479.10		SSF55620
Pca_1p14030	AUH25168.1: GapA, partial [Xanthomonas alfalfae]	5e-10
Pca_1p14040	RYH13492.1: hypothetical protein EON65_35525 [archaeon]	6.8e-28			IPR016024;IPR011989;IPR000225	Armadillo-type fold;Armadillo-like helical;Armadillo	PF00514	Armadillo/beta-catenin-like repeat	GO:0005515			G3DSA:1.25.10.10		SSF48371
Pca_1p14050
Pca_1p14060	XP_002294181.1: predicted protein [Thalassiosira pseudonana CCMP1335]	9.2e-28
Pca_1p14070
Pca_1p14080
Pca_1p14090					IPR035898;IPR000197	TAZ domain superfamily;Zinc finger, TAZ-type	PF02135	TAZ zinc finger	GO:0003712;GO:0004402;GO:0006355;GO:0008270;GO:0042025			G3DSA:1.20.1020.10	SM00551	SSF57933			PS50134	Zinc finger TAZ-type profile.
Pca_1p14110	XP_009034474.1: hypothetical protein AURANDRAFT_62384 [Aureococcus anophagefferens]	3.1e-30	K06867	uncharacterized protein	IPR036770;IPR020683;IPR002110	Ankyrin repeat-containing domain superfamily;Ankyrin repeat-containing domain;Ankyrin repeat	PF13637;PF12796	Ankyrin repeats (many copies);Ankyrin repeats (3 copies)	GO:0005515			G3DSA:1.25.40.20	SM00248	SSF48403			PS50297;PS50088	Ankyrin repeat region circular profile.;Ankyrin repeat profile.
Pca_1p14120	MBI2913805.1: aquaporin [Chloroflexi bacterium]	9.2e-06			IPR023271;IPR000425	Aquaporin-like;Major intrinsic protein	PF00230	Major intrinsic protein	GO:0015267;GO:0016020;GO:0055085			G3DSA:1.20.1080.10		SSF81338
Pca_1p14130
Pca_1p14140	WP_040102054.1: YchF/TatD family DNA exonuclease [Paenibacillus polymyxa]	9.1e-37	K03424-EC:3.1.21.-	TatD DNase family protein	IPR001130;IPR032466	TatD family;Metal-dependent hydrolase	PF01026	TatD related DNase	GO:0016788	cd01310	TatD_DNAse	G3DSA:3.20.20.140		SSF51556
Pca_1p14150	CAB1108517.1: unnamed protein product [Ectocarpus sp. CCAP 1310/34]	9.6e-117			IPR012131;IPR001692;IPR022695;IPR016161	Histidinol dehydrogenase;Histidinol dehydrogenase, conserved site;Histidinol dehydrogenase, monofunctional;Aldehyde/histidinol dehydrogenase	PF00815	Histidinol dehydrogenase	GO:0000105;GO:0004399;GO:0046872;GO:0051287;GO:0055114;GO:0016491	cd06572	Histidinol_dh	G3DSA:3.40.50.1980		SSF53720	TIGR00069	hisD: histidinol dehydrogenase			PS00611	Histidinol dehydrogenase signature.
Pca_1p14160	MYE34116.1: FAD-binding protein [Gemmatimonadales bacterium]	9.5e-126	K00102-EC:1.1.2.4	D-lactate dehydrogenase (cytochrome)	IPR016171;IPR004113;IPR016164;IPR006094;IPR016166;IPR036318	Vanillyl-alcohol oxidase, C-terminal subdomain 2;FAD-linked oxidase, C-terminal;FAD-linked oxidase-like, C-terminal;FAD linked oxidase, N-terminal;FAD-binding domain, PCMH-type;FAD-binding, type PCMH-like superfamily	PF02913;PF01565	FAD linked oxidases, C-terminal domain;FAD binding domain	GO:0003824;GO:0050660;GO:0016491;GO:0055114;GO:0071949			G3DSA:3.30.465.40;G3DSA:1.10.45.10;G3DSA:3.30.70.2740		SSF55103;SSF56176			PS51387	PCMH-type FAD-binding domain profile.
Pca_1p14180	GAX75201.1: hypothetical protein CEUSTIGMA_g2645.t1 [Chlamydomonas eustigma]	9e-10	K12861	pre-mRNA-splicing factor SPF27	IPR008409	Pre-mRNA-splicing factor SPF27	PF05700	Breast carcinoma amplified sequence 2 (BCAS2)	GO:0006397
Pca_1p14190	CCA17772.1: DNAdirected RNA polymerase I putative [Albugo laibachii Nc14]	7.1e-30	K03014	DNA-directed RNA polymerases I, II, and III subunit RPABC2	IPR012293;IPR006110;IPR006111;IPR036161;IPR020708;IPR028363	RNA polymerase subunit, RPB6/omega;RNA polymerase, subunit omega/K/RPB6;Archaeal RpoK/eukaryotic RPB6 RNA polymerase subunit;RPB6/omega subunit-like superfamily;DNA-directed RNA polymerase, 14-18kDa subunit, conserved site;DNA-directed RNA polymerase, subunit RPB6	PF01192	RNA polymerase Rpb6	GO:0003677;GO:0003899;GO:0006351;GO:0005634;GO:0005665			G3DSA:3.90.940.10	SM01409	SSF63562					PS01111	RNA polymerases K / 14 to 18 Kd subunits signature.
Pca_1p14210
Pca_1p14220
Pca_1p14230
Pca_1p14240
Pca_1p14250	KAG0582262.1: hypothetical protein KC19_3G046800 [Ceratodon purpureus]	8e-06			IPR001841;IPR013083	Zinc finger, RING-type;Zinc finger, RING/FYVE/PHD-type	PF13920	Zinc finger, C3HC4 type (RING finger)				G3DSA:3.30.40.10		SSF57850			PS50089	Zinc finger RING-type profile.
Pca_1p14260	GAX25453.1: hypothetical protein FisN_1Hh409 [Fistulifera solaris]	9e-51			IPR011057	Mss4-like superfamily								SSF51316
Pca_1p14270	GAX15203.1: hypothetical protein FisN_12Lh091 [Fistulifera solaris]	9.5e-43			IPR013744;IPR029058	Fusarinine C esterase SidJ;Alpha/Beta hydrolase fold	PF08538	Protein of unknown function (DUF1749)				G3DSA:3.40.50.1820		SSF53474
Pca_1p14280	TFJ87802.1: hypothetical protein NSK_001149 [Nannochloropsis salina CCMP1776]	8.6e-39			IPR001406;IPR020103;IPR020095;IPR020097	Pseudouridine synthase I, TruA;Pseudouridine synthase, catalytic domain superfamily;Pseudouridine synthase I, TruA, C-terminal;Pseudouridine synthase I, TruA, alpha/beta domain	PF01416	tRNA pseudouridine synthase	GO:0001522;GO:0003723;GO:0009451;GO:0009982	cd02570	PseudoU_synth_EcTruA	G3DSA:3.30.70.580;G3DSA:3.30.70.660		SSF55120
Pca_1p14290
Pca_1p14300					IPR013761	Sterile alpha motif/pointed domain superfamily								SSF47769			PS51257	Prokaryotic membrane lipoprotein lipid attachment site profile.
Pca_1p14320	TGZ55200.1: Uncharacterized protein DBV15_05078 [Temnothorax longispinosus]	7.5e-34	K21776K09422	protein lin-54transcription factor MYB, plant	IPR005172;IPR001005;IPR033467;IPR017930;IPR009057	CRC domain;SANT/Myb domain;Tesmin/TSO1-like CXC domain;Myb domain;Homeobox-like domain superfamily	PF03638;PF00249	Tesmin/TSO1-like CXC domain, cysteine-rich domain;Myb-like DNA-binding domain	GO:0003677	cd00167	SANT	G3DSA:1.10.10.60	SM01114;SM00717	SSF46689			PS51294;PS51634	Myb-type HTH DNA-binding domain profile.;CRC domain profile.
Pca_1p14330	KAF6995058.1: hypothetical protein CFC21_011632 [Triticum aestivum]	9.4e-50	K12842	U2-associated protein SR140	IPR000504;IPR006569;IPR035009;IPR035979;IPR035967;IPR000061;IPR008942;IPR012677	RNA recognition motif domain;CID domain;SR140, RNA recognition motif;RNA-binding domain superfamily;SWAP/Surp superfamily;SWAP/Surp;ENTH/VHS;Nucleotide-binding alpha-beta plait domain superfamily	PF00076;PF01805	RNA recognition motif. (a.k.a. RRM, RBD, or RNP domain);Surp module	GO:0003676;GO:0003723;GO:0006396	cd12223	RRM_SR140	G3DSA:1.10.10.790;G3DSA:1.25.40.90;G3DSA:3.30.70.330	SM00582;SM00648;SM00360	SSF54928;SSF109905			PS50102;PS51391;PS50128	Eukaryotic RNA Recognition Motif (RRM) profile.;CID domain profile.;SURP motif repeat profile.
Pca_1p14340	MAD26313.1: hypothetical protein [Verrucomicrobiales bacterium]	1.8e-18			IPR013083;IPR011990;IPR002893	Zinc finger, RING/FYVE/PHD-type;Tetratricopeptide-like helical domain superfamily;Zinc finger, MYND-type	PF01753	MYND finger	GO:0005515			G3DSA:3.30.40.10;G3DSA:3.30.60.180;G3DSA:1.25.40.10		SSF144232;SSF48452			PS50865	Zinc finger MYND-type profile.
Pca_1p14350	KAF1330262.1: hypothetical protein FI667_g5459, partial [Globisporangium splendens]	9.2e-24			IPR006571	TLDc domain	PF07534	TLD					SM00584				PS51886	TLDc domain profile.
Pca_1p14360
Pca_1p14370
Pca_1p14380	CEL98498.1: unnamed protein product [Vitrella brassicaformis CCMP3155]	9.4e-78	K14298	mRNA export factor	IPR019775;IPR017986;IPR036322;IPR001680;IPR015943	WD40 repeat, conserved site;WD40-repeat-containing domain;WD40-repeat-containing domain superfamily;WD40 repeat;WD40/YVTN repeat-like-containing domain superfamily	PF00400	WD domain, G-beta repeat	GO:0005515			G3DSA:2.130.10.10	SM00320	SSF50978			PS50294;PS50082	Trp-Asp (WD) repeats circular profile.;Trp-Asp (WD) repeats profile.	PS00678	Trp-Asp (WD) repeats signature.
Pca_1p14390	KUF79519.1: Tricarboxylate transport protein [Phytophthora nicotianae]	8.8e-58	K15100	solute carrier family 25 (mitochondrial citrate transporter), member 1	IPR018108;IPR023395	Mitochondrial substrate/solute carrier;Mitochondrial carrier domain superfamily	PF00153	Mitochondrial carrier protein				G3DSA:1.50.40.10		SSF103506			PS50920	Solute carrier (Solcar) repeat profile.
Pca_1p14400
Pca_1p14410	PSC74856.1: Rubredoxin [Micractinium conductrix]	9.7e-23			IPR024935;IPR024934	Rubredoxin domain;Rubredoxin-like domain	PF00301	Rubredoxin	GO:0005506	cd00730	rubredoxin	G3DSA:2.20.28.10		SSF57802			PS50903	Rubredoxin-like domain profile.
Pca_1p14420					IPR001876	Zinc finger, RanBP2-type											PS50199	Zinc finger RanBP2 type profile.	PS01358	Zinc finger RanBP2-type signature.
Pca_1p14430	XP_009037782.1: hypothetical protein AURANDRAFT_64612 [Aureococcus anophagefferens]	3.3e-12			IPR035441	TFIIS/LEDGF domain superfamily						G3DSA:1.20.930.10		SSF47676
Pca_1p14440	HGT42176.1: ankyrin repeat domain-containing protein [Verrucomicrobia subdivision 3 bacterium]	2.4e-07			IPR036770;IPR002110;IPR020683	Ankyrin repeat-containing domain superfamily;Ankyrin repeat;Ankyrin repeat-containing domain	PF12796	Ankyrin repeats (3 copies)	GO:0005515			G3DSA:1.25.40.20	SM00248	SSF48403			PS50088;PS50297	Ankyrin repeat profile.;Ankyrin repeat region circular profile.
Pca_1p14450
Pca_1p14460	XP_009034445.1: hypothetical protein AURANDRAFT_62405 [Aureococcus anophagefferens]	1.1e-69			IPR001611;IPR032675	Leucine-rich repeat;Leucine-rich repeat domain superfamily	PF13516	Leucine Rich repeat	GO:0005515			G3DSA:3.80.10.10	SM00368	SSF52047
Pca_1p14470					IPR011889;IPR005046	Bacterial surface protein 26-residue repeat;Protein of unknown function DUF285	PF03382	Mycoplasma protein of unknown function, DUF285							TIGR02167	Liste_lipo_26: bacterial surface protein 26-residue repeat
Pca_1p14480
Pca_1p14490	GAY03559.1: aspartate carbamoyltransferase [Pythium insidiosum]	8.3e-84	K00609-EC:2.1.3.2	aspartate carbamoyltransferase catalytic subunit	IPR036901;IPR006131;IPR006132;IPR006130;IPR002082	Aspartate/ornithine carbamoyltransferase superfamily;Aspartate/ornithine carbamoyltransferase, Asp/Orn-binding domain;Aspartate/ornithine carbamoyltransferase, carbamoyl-P binding;Aspartate/ornithine carbamoyltransferase;Aspartate carbamoyltransferase	PF00185;PF02729	Aspartate/ornithine carbamoyltransferase, Asp/Orn binding domain;Aspartate/ornithine carbamoyltransferase, carbamoyl-P binding domain	GO:0006520;GO:0016597;GO:0016743;GO:0004070;GO:0006207			G3DSA:3.40.50.1370		SSF53671	TIGR00670	asp_carb_tr: aspartate carbamoyltransferase			PS00097	Aspartate and ornithine carbamoyltransferases signature.
Pca_1p14500	KAF4046911.1: hypothetical protein GN244_ATG00638 [Phytophthora infestans]	9.5e-23			IPR013083;IPR017907;IPR001841	Zinc finger, RING/FYVE/PHD-type;Zinc finger, RING-type, conserved site;Zinc finger, RING-type	PF13923	Zinc finger, C3HC4 type (RING finger)		cd16102;cd16525	RAWUL_PCGF_like;RING-HC_PCGF	G3DSA:3.30.40.10;G3DSA:3.10.20.90		SSF57850			PS50089	Zinc finger RING-type profile.	PS00518	Zinc finger RING-type signature.
Pca_1p14510
Pca_1p14520												G3DSA:2.170.270.10		SSF82199
Pca_1p14530	GAX95045.1: Hypothetical protein PINS_002930 [Pythium insidiosum]	9.5e-07			IPR002999;IPR011992	Tudor domain;EF-hand domain pair						G3DSA:2.30.30.140	SM00333	SSF63748;SSF47473
Pca_1p14540	XP_002530786.1: TPR repeat-containing thioredoxin TDX isoform X1 [Ricinus communis]	8.7e-08			IPR019734;IPR013026;IPR011990	Tetratricopeptide repeat;Tetratricopeptide repeat-containing domain;Tetratricopeptide-like helical domain superfamily			GO:0005515			G3DSA:1.25.40.10	SM00028	SSF48452			PS50293	TPR repeat region circular profile.
Pca_1p14550	KXJ16630.1: Cadmium/zinc-transporting ATPase HMA2 [Exaiptasia diaphana]	9.8e-78			IPR023299;IPR023214;IPR036412;IPR018303;IPR008250;IPR036249;IPR006121;IPR036163;IPR027256;IPR001757	P-type ATPase, cytoplasmic domain N;HAD superfamily;HAD-like superfamily;P-type ATPase, phosphorylation site;P-type ATPase, A domain superfamily;Thioredoxin-like superfamily;Heavy metal-associated domain, HMA;Heavy metal-associated domain superfamily;P-type ATPase, subfamily IB;P-type ATPase	PF00122;PF00702	E1-E2 ATPase;haloacid dehalogenase-like hydrolase	GO:0000166;GO:0030001;GO:0046872;GO:0006812;GO:0016021;GO:0019829			G3DSA:3.40.1110.10;G3DSA:3.40.50.1000;G3DSA:2.70.150.20;G3DSA:3.30.70.100		SSF56784;SSF81653;SSF52833;SSF55008	TIGR01525;TIGR01494	ATPase-IB_hvy: heavy metal translocating P-type ATPase;ATPase_P-type: HAD ATPase, P-type, family IC	PS50846	Heavy-metal-associated domain profile.	PS00154;PS01229	E1-E2 ATPases phosphorylation site.;Hypothetical cof family signature 2.
Pca_1p14560
Pca_1p14570					IPR006121;IPR036163	Heavy metal-associated domain, HMA;Heavy metal-associated domain superfamily			GO:0030001;GO:0046872	cd00371	HMA	G3DSA:3.30.70.100		SSF55008			PS50846	Heavy-metal-associated domain profile.
Pca_1p14580
Pca_1p14590	GAX97088.1: tRNA guanosine-2'-O-methyltransferase, putative [Pythium insidiosum]	9.1e-63	K15430-EC:2.1.1.214	tRNA (guanine10-N2)-methyltransferase	IPR000241;IPR029063;IPR002052	Putative RNA methylase domain;S-adenosyl-L-methionine-dependent methyltransferase;DNA methylase, N-6 adenine-specific, conserved site	PF01170	Putative RNA methylase family UPF0020	GO:0003676;GO:0008168;GO:0032259					SSF53335					PS00092	N-6 Adenine-specific DNA methylases signature.
Pca_1p14600	AFD36251.1: protein kinase C22 [Acanthamoeba castellanii]	9.1e-31			IPR000719;IPR011009;IPR008271;IPR017441	Protein kinase domain;Protein kinase-like domain superfamily;Serine/threonine-protein kinase, active site;Protein kinase, ATP binding site	PF00069	Protein kinase domain	GO:0004672;GO:0005524;GO:0006468			G3DSA:1.10.510.10	SM00220	SSF56112			PS50011	Protein kinase domain profile.	PS00108;PS00107	Serine/Threonine protein kinases active-site signature.;Protein kinases ATP-binding region signature.
Pca_1p14620	VEU34408.1: unnamed protein product [Pseudo-nitzschia multistriata]	9.9e-13
Pca_1p14630	VEU38912.1: unnamed protein product [Pseudo-nitzschia multistriata]	9.6e-46	K17893-EC:1.10.3.11	ubiquinol oxidase	IPR038659;IPR002680	Alternative oxidase superfamily;Alternative oxidase	PF01786	Alternative oxidase	GO:0009916;GO:0055114			G3DSA:1.20.1260.140
Pca_1p14640	KOO53813.1: ATP-dependent clp protease adaptor protein [Chrysochromulina tobinii]	8.2e-14	K06891	ATP-dependent Clp protease adaptor protein ClpS	IPR003769;IPR014719	Adaptor protein ClpS, core;Ribosomal protein L7/L12, C-terminal/adaptor protein ClpS-like	PF02617	ATP-dependent Clp protease adaptor protein ClpS	GO:0030163			G3DSA:3.30.1390.10		SSF54736
Pca_1p14650	RLN91309.1: hypothetical protein BBJ28_00013266 [Nothophytophthora sp. Chile5]	8.3e-39	K12184	ESCRT-I complex subunit VPS28	IPR037206;IPR017898;IPR007143;IPR038358;IPR037202;IPR017899	VPS28, C-terminal domain superfamily;Vacuolar protein sorting-associated, VPS28, N-terminal;Vacuolar protein sorting-associated Vps28;VPS28, N-terminal domain superfamily;ESCRT assembly domain;Vacuolar protein sorting-associated, VPS28, C-terminal	PF03997	VPS28 protein	GO:0000813;GO:0032509			G3DSA:1.20.120.1130;G3DSA:1.20.1440.200		SSF140111;SSF140427			PS51313;PS51310	VPS28 N-terminal domain profile.;VPS28 C-terminal domain profile.
Pca_1p14660					IPR002885;IPR011990	Pentatricopeptide repeat;Tetratricopeptide-like helical domain superfamily	PF01535	PPR repeat	GO:0005515			G3DSA:1.25.40.10
Pca_1p14670	CRK06600.1: hypothetical protein BN1723_008909 [Verticillium longisporum]	4.5e-08
Pca_1p14680	KAF0699610.1: hypothetical protein As57867_009787 [Aphanomyces stellatus]	8.2e-97	K00559-EC:2.1.1.41	sterol 24-C-methyltransferase	IPR029063;IPR030384;IPR013705	S-adenosyl-L-methionine-dependent methyltransferase;SAM-dependent methyltransferase SMT-type;Sterol methyltransferase C-terminal	PF02353;PF08498	Mycolic acid cyclopropane synthetase;Sterol methyltransferase C-terminal	GO:0008168;GO:0006694	cd02440	AdoMet_MTases	G3DSA:3.40.50.150		SSF53335			PS51685	SAM-dependent methyltransferase Erg6/SMT-type domain profile.
Pca_1p14690	GAX21724.1: hypothetical protein FisN_3Hh517 [Fistulifera solaris]	8.5e-31			IPR006620;IPR003582;IPR005123	Prolyl 4-hydroxylase, alpha subunit;ShKT domain;Oxoglutarate/iron-dependent dioxygenase	PF01549;PF13640	ShK domain-like;2OG-Fe(II) oxygenase superfamily	GO:0005506;GO:0016705;GO:0031418;GO:0055114;GO:0016491			G3DSA:2.60.120.620	SM00702				PS51471	Fe(2+) 2-oxoglutarate dioxygenase domain profile.
Pca_1p14720	XP_002290429.1: RS19, ribosomal protein 19 40S small ribosomal subunit [Thalassiosira pseudonana CCMP1335]	7.2e-48	K02966	small subunit ribosomal protein S19e	IPR001266;IPR036390;IPR038111	Ribosomal protein S19e;Winged helix DNA-binding domain superfamily;Ribosomal protein S19e domain superfamily	PF01090	Ribosomal protein S19e	GO:0003735;GO:0005840;GO:0006412			G3DSA:1.10.10.2700	SM01413	SSF46785
Pca_1p14730	XP_009037470.1: hypothetical protein AURANDRAFT_71676 [Aureococcus anophagefferens]	6.4e-09			IPR002893	Zinc finger, MYND-type	PF01753	MYND finger				G3DSA:3.30.60.180		SSF144232			PS50865	Zinc finger MYND-type profile.
Pca_1p14740	KAF1872044.1: hypothetical protein Lal_00012265 [Lupinus albus]	7.5e-14			IPR036443;IPR000504;IPR041591;IPR012677;IPR041698;IPR035979;IPR001876;IPR029063	Zinc finger, RanBP2-type superfamily;RNA recognition motif domain;OCRE domain;Nucleotide-binding alpha-beta plait domain superfamily;Methyltransferase domain 25;RNA-binding domain superfamily;Zinc finger, RanBP2-type;S-adenosyl-L-methionine-dependent methyltransferase	PF17780;PF13649;PF00076	OCRE domain;Methyltransferase domain;RNA recognition motif. (a.k.a. RRM, RBD, or RNP domain)	GO:0003676	cd02440	AdoMet_MTases	G3DSA:3.30.70.330;G3DSA:3.40.50.150;G3DSA:4.10.1060.10	SM00360;SM00547	SSF90209;SSF54928;SSF53335			PS50199;PS50102	Zinc finger RanBP2 type profile.;Eukaryotic RNA Recognition Motif (RRM) profile.	PS01358	Zinc finger RanBP2-type signature.
Pca_1p14750					IPR007150	Checkpoint protein Hus1/Mec3	PF04005	Hus1-like protein	GO:0000077;GO:0030896			G3DSA:3.70.10.10
Pca_1p14760
Pca_1p14770	OEU21250.1: hypothetical protein FRACYDRAFT_234876 [Fragilariopsis cylindrus CCMP1102]	4.5e-34
Pca_1p14780
Pca_1p14800	NBQ37646.1: DNA topoisomerase (ATP-hydrolyzing) subunit B [Synechococcus sp.]	8.7e-178			IPR020568;IPR001241;IPR000565;IPR013760;IPR014721;IPR002288;IPR003594;IPR006171;IPR013506;IPR036890;IPR013759;IPR018522	Ribosomal protein S5 domain 2-type fold;DNA topoisomerase, type IIA;DNA topoisomerase, type IIA, subunit B;DNA topoisomerase, type IIA-like domain superfamily;Ribosomal protein S5 domain 2-type fold, subgroup;DNA gyrase B subunit, C-terminal;Histidine kinase/HSP90-like ATPase;TOPRIM domain;DNA topoisomerase, type IIA, subunit B, domain 2;Histidine kinase/HSP90-like ATPase superfamily;DNA topoisom…	PF00986;PF01751;PF02518;PF00204	DNA gyrase B subunit, carboxyl terminus;Toprim domain;Histidine kinase-, DNA gyrase B-, and HSP90-like ATPase;DNA gyrase B	GO:0003677;GO:0003918;GO:0005524;GO:0006265	cd16928	HATPase_GyrB-like	G3DSA:3.30.230.10;G3DSA:3.40.50.670;G3DSA:3.30.565.10	SM00433;SM00387	SSF54211;SSF56719;SSF55874			PS50880	Toprim domain profile.	PS00177	DNA topoisomerase II signature.
Pca_1p14810	GAQ83300.1: hypothetical protein KFL_001430030 [Klebsormidium nitens]	9.8e-10			IPR008913;IPR037274;IPR037275;IPR017921;IPR012312	Zinc finger, CHY-type;Zinc finger, CHY-type superfamily;Zinc finger, CTCHY-type superfamily;Zinc finger, CTCHY-type;Haemerythrin-like	PF05495;PF01814	CHY zinc finger;Hemerythrin HHE cation binding domain	GO:0008270	cd12108	Hr-like	G3DSA:1.20.120.520		SSF161219;SSF161245			PS51270;PS51266	Zinc finger CTCHY-type profile.;Zinc finger CHY-type profile.
Pca_1p14820
Pca_1p14830					IPR002110;IPR020683;IPR036770	Ankyrin repeat;Ankyrin repeat-containing domain;Ankyrin repeat-containing domain superfamily	PF12796	Ankyrin repeats (3 copies)	GO:0005515			G3DSA:1.25.40.20	SM00248	SSF48403			PS50088;PS50297	Ankyrin repeat profile.;Ankyrin repeat region circular profile.
Pca_1p14850
Pca_1p14870
Pca_1p14890
Pca_1p14910
Pca_1p14920
Pca_1p14930
Pca_1p14940
Pca_1p14950
Pca_1p14960	RHY32820.1: hypothetical protein DYB32_002194 [Aphanomyces invadans]	9.9e-34			IPR016201;IPR030392	PSI domain;Intramolecular chaperone auto-processing domain	PF13884	Chaperone of endosialidase					SM00423				PS51688	Intramolecular chaperone auto-processing (ICA) domain profile.
Pca_1p14970
Pca_1p14980	XP_023807323.1: rab11 family-interacting protein 1 isoform X1 [Oryzias latipes]	8.5e-06			IPR000008;IPR035892	C2 domain;C2 domain superfamily	PF00168	C2 domain		cd00030	C2	G3DSA:2.60.40.150	SM00239	SSF49562			PS50004	C2 domain profile.
Pca_1p14990	OQR94853.1: dysferlin-like protein [Achlya hypogyna]	9.9e-171			IPR000008;IPR035892;IPR037724	C2 domain;C2 domain superfamily;Ferlin, fifth C2 domain	PF00168	C2 domain		cd00030;cd04037	C2;C2E_Ferlin	G3DSA:2.60.40.150	SM00239	SSF49562			PS50004	C2 domain profile.
Pca_1p15000	XP_012841113.1: PREDICTED: transmembrane 9 superfamily member 9-like [Erythranthe guttata]	9.2e-177	K17086	transmembrane 9 superfamily member 2/4	IPR004240;IPR036259	Nonaspanin (TM9SF);MFS transporter superfamily	PF02990	Endomembrane protein 70	GO:0016021					SSF103473
Pca_1p15010
Pca_1p15020	MBI3247778.1: MFS transporter [Deltaproteobacteria bacterium]	8.7e-28			IPR020846;IPR011701;IPR036259	Major facilitator superfamily domain;Major facilitator superfamily;MFS transporter superfamily	PF07690	Major Facilitator Superfamily	GO:0022857;GO:0055085	cd17328	MFS_spinster_like	G3DSA:1.20.1250.20		SSF103473			PS50850	Major facilitator superfamily (MFS) profile.
Pca_1p15030	GAX19404.1: anaphase-promoting complex subunit 1 [Fistulifera solaris]	9.4e-138	K03348	anaphase-promoting complex subunit 1
Pca_1p15040	XP_005732154.1: PREDICTED: transmembrane protein 107 isoform X2 [Pundamilia nyererei]	9.3e-10	K22764	transmembrane protein 107	IPR029248	Transmembrane protein 107	PF14995	Transmembrane protein
Pca_1p15050	XP_008878399.1: hypothetical protein, variant [Aphanomyces invadans]	9.3e-196			IPR014001;IPR027417;IPR001650;IPR014012;IPR011050;IPR038718;IPR001202;IPR000330	Helicase superfamily 1/2, ATP-binding domain;P-loop containing nucleoside triphosphate hydrolase;Helicase, C-terminal;Helicase/SANT-associated domain;Pectin lyase fold/virulence factor;SNF2-like, N-terminal domain superfamily;WW domain;SNF2-related, N-terminal domain	PF00271;PF00176;PF07529	Helicase conserved C-terminal domain;SNF2 family N-terminal domain;HSA	GO:0005515;GO:0005524	cd18003;cd18793	DEXQc_SRCAP;SF2_C_SNF	G3DSA:3.40.50.300;G3DSA:3.40.50.10810	SM00487;SM00490;SM00573	SSF52540;SSF51126			PS51194;PS50020;PS51192	Superfamilies 1 and 2 helicase C-terminal domain profile.;WW/rsp5/WWP domain profile.;Superfamilies 1 and 2 helicase ATP-binding type-1 domain profile.
Pca_1p15060	ETL31999.1: hypothetical protein L916_15328 [Phytophthora parasitica]	6.1e-20			IPR001300;IPR038765	Peptidase C2, calpain, catalytic domain;Papain-like cysteine peptidase superfamily	PF00648	Calpain family cysteine protease	GO:0004198;GO:0006508					SSF54001			PS50203	Cysteine proteinase, calpain-type, catalytic domain profile.
Pca_1p15070	CBJ29677.1: Clathrin assembly complex, medium subunit [Ectocarpus siliculosus]	9.5e-167	K12393	AP-1 complex subunit mu	IPR036168;IPR018240;IPR011012;IPR028565;IPR001392	AP-2 complex subunit mu, C-terminal superfamily;Clathrin adaptor, mu subunit, conserved site;Longin-like domain superfamily;Mu homology domain;Clathrin adaptor, mu subunit	PF00928	Adaptor complexes medium subunit family	GO:0006886;GO:0016192;GO:0030131	cd09250;cd14835	AP-1_Mu1_Cterm;AP1_Mu_N	G3DSA:2.60.40.1170;G3DSA:3.30.450.60		SSF49447;SSF64356			PS51072	Mu homology domain (MHD) profile.	PS00991;PS00990	Clathrin adaptor complexes medium chain signature 2.;Clathrin adaptor complexes medium chain signature 1.
Pca_1p15080					IPR018624	Translocation protein Sec66	PF09802	Preprotein translocase subunit Sec66	GO:0031204;GO:0031207
Pca_1p15090	GFZ21785.1: dynein light chain type 1 family protein [Actinidia rufa]	9e-13	K10418	dynein light chain LC8-type	IPR001372;IPR037177	Dynein light chain, type 1/2;Dynein light chain superfamily	PF01221	Dynein light chain type 1	GO:0007017;GO:0030286			G3DSA:3.30.740.10	SM01375	SSF54648
Pca_1p15100	CCA17182.1: PREDICTED: polymerase (RNA) III (DNA directed) polypeptide B isoform 2 putative [Albugo laibachii Nc14]	0	K03021-EC:2.7.7.6	DNA-directed RNA polymerase III subunit RPC2	IPR037033;IPR015712;IPR007645;IPR007647;IPR007646;IPR007120;IPR007121;IPR007642;IPR007644;IPR014724	DNA-directed RNA polymerase, subunit 2, hybrid-binding domain superfamily;DNA-directed RNA polymerase, subunit 2;RNA polymerase Rpb2, domain 3;RNA polymerase Rpb2, domain 5;RNA polymerase Rpb2, domain 4;DNA-directed RNA polymerase, subunit 2, hybrid-binding domain;RNA polymerase, beta subunit, conserved site;RNA polymerase Rpb2, domain 2;RNA polymerase, beta subunit, protrusion;RNA polymerase Rpb…	PF04565;PF04567;PF04566;PF00562;PF04561;PF04563	RNA polymerase Rpb2, domain 3;RNA polymerase Rpb2, domain 5;RNA polymerase Rpb2, domain 4;RNA polymerase Rpb2, domain 6;RNA polymerase Rpb2, domain 2;RNA polymerase beta subunit	GO:0003677;GO:0003899;GO:0006351;GO:0032549	cd00653	RNA_pol_B_RPB2	G3DSA:2.40.270.10;G3DSA:3.90.1100.10;G3DSA:3.90.1070.20;G3DSA:2.40.50.150		SSF64484					PS01166	RNA polymerases beta chain signature.
Pca_1p15110	KAF1321225.1: Tetratricopeptide tpr1, partial [Globisporangium splendens]	8e-175			IPR019734;IPR011990;IPR003788;IPR029063;IPR013026	Tetratricopeptide repeat;Tetratricopeptide-like helical domain superfamily;Protein arginine methyltransferase NDUFAF7;S-adenosyl-L-methionine-dependent methyltransferase;Tetratricopeptide repeat-containing domain	PF02636	Putative S-adenosyl-L-methionine-dependent methyltransferase	GO:0005515			G3DSA:1.25.40.10	SM00028	SSF48452;SSF53335			PS50005;PS50293	TPR repeat profile.;TPR repeat region circular profile.
Pca_1p15120	KAF4033106.1: Sperm tail [Phytophthora infestans]	8.2e-111			IPR039505;IPR029440	Dynein regulatory complex protein 1/2, N-terminal;Dynein regulatory complex protein 1, C-terminal	PF14772;PF14775	Sperm tail;Sperm tail C-terminal domain
Pca_1p15130	OEU21096.1: Cse1-domain-containing protein [Fragilariopsis cylindrus CCMP1102]	9.7e-170	K18423	exportin-2 (importin alpha re-exporter)	IPR011989;IPR016024;IPR001494;IPR005043;IPR013713	Armadillo-like helical;Armadillo-type fold;Importin-beta, N-terminal domain;Exportin-2, C-terminal;Exportin-2, central domain	PF03378;PF08506;PF03810	CAS/CSE protein, C-terminus;Cse1;Importin-beta N-terminal domain	GO:0006886;GO:0008536;GO:0005515			G3DSA:1.25.10.10	SM00913	SSF48371			PS50166	Importin-beta N-terminal domain profile.
Pca_1p15140	XP_009040149.1: hypothetical protein AURANDRAFT_66560 [Aureococcus anophagefferens]	4.5e-105			IPR011992;IPR002048;IPR018247	EF-hand domain pair;EF-hand domain;EF-Hand 1, calcium-binding site			GO:0005509					SSF47473			PS50222	EF-hand calcium-binding domain profile.	PS00018	EF-hand calcium-binding domain.
Pca_1p15150	CAB1117152.1: unnamed protein product [Ectocarpus sp. CCAP 1310/34]	9.8e-22			IPR000048	IQ motif, EF-hand binding site			GO:0005515								PS50096	IQ motif profile.
Pca_1p15160
Pca_1p15170	VEU33856.1: unnamed protein product [Pseudo-nitzschia multistriata]	8.3e-60	K03247	translation initiation factor 3 subunit H	IPR027524;IPR000555;IPR037518	Eukaryotic translation initiation factor 3 subunit H;JAB1/MPN/MOV34 metalloenzyme domain;MPN domain	PF01398	JAB1/Mov34/MPN/PAD-1 ubiquitin protease	GO:0003743;GO:0005737;GO:0005852;GO:0005515	cd08065	MPN_eIF3h	G3DSA:3.40.140.10	SM00232				PS50249	MPN domain profile.
Pca_1p15180	XP_022838889.1: SNF2-related [Ostreococcus tauri]	7e-293			IPR027417;IPR000315;IPR000330;IPR001525;IPR038718;IPR029063;IPR014001	P-loop containing nucleoside triphosphate hydrolase;B-box-type zinc finger;SNF2-related, N-terminal domain;C-5 cytosine methyltransferase;SNF2-like, N-terminal domain superfamily;S-adenosyl-L-methionine-dependent methyltransferase;Helicase superfamily 1/2, ATP-binding domain	PF00176;PF00145	SNF2 family N-terminal domain;C-5 cytosine-specific DNA methylase	GO:0008270;GO:0005524;GO:0008168	cd18008;cd18793	DEXDc_SHPRH-like;SF2_C_SNF	G3DSA:3.40.50.300;G3DSA:3.40.50.150;G3DSA:3.40.50.10810	SM00487	SSF52540;SSF53335			PS50119	Zinc finger B-box type profile.
Pca_1p15190
Pca_1p15200	CBJ49185.1: conserved unknown protein [Ectocarpus siliculosus]	6e-60			IPR002048;IPR001202;IPR018247;IPR011992	EF-hand domain;WW domain;EF-Hand 1, calcium-binding site;EF-hand domain pair			GO:0005509;GO:0005515	cd00201	WW	G3DSA:2.20.70.10		SSF47473			PS50222;PS50020	EF-hand calcium-binding domain profile.;WW/rsp5/WWP domain profile.	PS00018	EF-hand calcium-binding domain.
Pca_1p15220
Pca_1p15230
Pca_1p15240
Pca_1p15250	TYZ62625.1: hypothetical protein PybrP1_002385 [Pythium brassicum]	9.6e-101			IPR004344;IPR013815	Tubulin-tyrosine ligase/Tubulin polyglutamylase;ATP-grasp fold, subdomain 1	PF03133	Tubulin-tyrosine ligase family	GO:0006464;GO:0005524			G3DSA:3.30.470.20;G3DSA:3.30.1490.20		SSF56059			PS51221	TTL domain profile.
Pca_1p15260	KAE8904531.1: hypothetical protein PF003_g11741 [Phytophthora fragariae]	9.5e-47			IPR000719;IPR008271;IPR011009;IPR017441	Protein kinase domain;Serine/threonine-protein kinase, active site;Protein kinase-like domain superfamily;Protein kinase, ATP binding site	PF00069	Protein kinase domain	GO:0004672;GO:0005524;GO:0006468	cd14008	STKc_LKB1_CaMKK	G3DSA:1.10.510.10	SM00220	SSF56112			PS50011	Protein kinase domain profile.	PS00108;PS00107	Serine/Threonine protein kinases active-site signature.;Protein kinases ATP-binding region signature.
Pca_1p15270	OQS01905.1: coatomer subunit beta' [Thraustotheca clavata]	9e-234	K17302	coatomer subunit beta'	IPR001680;IPR036322;IPR015943;IPR006692;IPR017986;IPR016453;IPR020472	WD40 repeat;WD40-repeat-containing domain superfamily;WD40/YVTN repeat-like-containing domain superfamily;Coatomer, WD associated region;WD40-repeat-containing domain;Coatomer beta' subunit (COPB2);G-protein beta WD-40 repeat	PF04053;PF00400	Coatomer WD associated region;WD domain, G-beta repeat	GO:0005515;GO:0005198;GO:0006886;GO:0016192;GO:0030117	cd00200	WD40	G3DSA:2.130.10.10;G3DSA:1.25.40.470	SM00320	SSF50978			PS50082;PS50294	Trp-Asp (WD) repeats profile.;Trp-Asp (WD) repeats circular profile.
Pca_1p15280	XP_009042901.1: hypothetical protein AURANDRAFT_68918 [Aureococcus anophagefferens]	6.6e-12
Pca_1p15290					IPR000008;IPR035892	C2 domain;C2 domain superfamily	PF00168	C2 domain		cd00030	C2	G3DSA:2.60.40.150	SM00239	SSF49562			PS50004	C2 domain profile.
Pca_1p15300	XP_009033473.1: hypothetical protein AURANDRAFT_20702, partial [Aureococcus anophagefferens]	7.5e-08			IPR000008;IPR035892	C2 domain;C2 domain superfamily	PF00168	C2 domain		cd00030	C2	G3DSA:2.60.40.150	SM00239	SSF49562			PS50004	C2 domain profile.
Pca_1p15310	OZC09628.1: C2 domain protein [Onchocerca flexuosa]	9.2e-06			IPR035892;IPR000048;IPR000008;IPR036034	C2 domain superfamily;IQ motif, EF-hand binding site;C2 domain;PDZ superfamily	PF00168	C2 domain	GO:0005515	cd00030	C2	G3DSA:2.60.40.150	SM00015;SM00239	SSF49562;SSF50156			PS50096;PS50004	IQ motif profile.;C2 domain profile.
Pca_1p15330	XP_002289421.1: beta-ketoacyl-coa synthase [Thalassiosira pseudonana CCMP1335]	8.9e-141	K15397-EC:2.3.1.199	3-ketoacyl-CoA synthase	IPR016039;IPR012392;IPR013601;IPR012328	Thiolase-like;Very-long-chain 3-ketoacyl-CoA synthase;FAE1/Type III polyketide synthase-like protein;Chalcone/stilbene synthase, C-terminal	PF08392;PF02797	FAE1/Type III polyketide synthase-like protein;Chalcone and stilbene synthases, C-terminal domain	GO:0003824;GO:0006633;GO:0016020;GO:0016747	cd00831	CHS_like			SSF53901
Pca_1p15340	XP_008880825.1: hypothetical protein H310_14699 [Aphanomyces invadans]	9.5e-110
Pca_1p15350	XP_009041569.1: hypothetical protein AURANDRAFT_67783 [Aureococcus anophagefferens]	6.4e-48			IPR016024;IPR000225;IPR011989	Armadillo-type fold;Armadillo;Armadillo-like helical			GO:0005515			G3DSA:1.25.10.10	SM00185	SSF48371
Pca_1p15360	RQM23146.1: hypothetical protein B5M09_004568 [Aphanomyces astaci]	9.1e-10			IPR000048	IQ motif, EF-hand binding site			GO:0005515				SM00015				PS50096	IQ motif profile.
Pca_1p15370	XP_009537955.1: hypothetical protein PHYSODRAFT_532276 [Phytophthora sojae]	9.6e-134	K08830-EC:2.7.11.22	renal tumor antigen	IPR000719;IPR008271;IPR011009	Protein kinase domain;Serine/threonine-protein kinase, active site;Protein kinase-like domain superfamily	PF00069	Protein kinase domain	GO:0004672;GO:0005524;GO:0006468	cd07831	STKc_MOK	G3DSA:3.30.200.20;G3DSA:1.10.510.10	SM00220	SSF56112			PS50011	Protein kinase domain profile.	PS00108	Serine/Threonine protein kinases active-site signature.
Pca_1p15380
Pca_1p15390	EJK70639.1: hypothetical protein THAOC_07982 [Thalassiosira oceanica]	6.5e-35	K07200	5'-AMP-activated protein kinase, regulatory gamma subunit	IPR000644	CBS domain	PF00571	CBS domain		cd04641;cd17779	CBS_euAMPK_gamma-like_repeat2;CBS_archAMPK_gamma-repeat1	G3DSA:3.10.580.10	SM00116	SSF54631			PS51371	CBS domain profile.
Pca_1p15400	MBC9842002.1: hypothetical protein [Adiantum capillus-veneris]	8.4e-40	K03260	translation initiation factor 4G	IPR003890;IPR016024;IPR016021	MIF4G-like, type 3;Armadillo-type fold;MIF4G-like domain superfamily	PF02854	MIF4G domain	GO:0003723;GO:0005515			G3DSA:1.25.40.180	SM00543	SSF48371
Pca_1p15410	RHY07861.1: hypothetical protein DYB25_000945 [Aphanomyces astaci]	9e-59
Pca_1p15420
Pca_1p15430	KAE8887887.1: hypothetical protein PF003_g28250 [Phytophthora fragariae]	7.6e-34	K02974	small subunit ribosomal protein S24e	IPR001976;IPR012678	Ribosomal protein S24e;Ribosomal protein L23/L15e core domain superfamily	PF01282	Ribosomal protein S24e	GO:0003735;GO:0005840;GO:0006412			G3DSA:3.30.70.3370		SSF54189
Pca_1p15440	XP_028283457.1: F-box-like/WD repeat-containing protein TBL1XR1 [Parambassis ranga]	8.6e-73	K04508	transducin (beta)-like 1	IPR036322;IPR006594;IPR001680;IPR015943;IPR019775;IPR020472;IPR017986	WD40-repeat-containing domain superfamily;LIS1 homology motif;WD40 repeat;WD40/YVTN repeat-like-containing domain superfamily;WD40 repeat, conserved site;G-protein beta WD-40 repeat;WD40-repeat-containing domain	PF08513;PF00400	LisH;WD domain, G-beta repeat	GO:0005515	cd00200	WD40	G3DSA:2.130.10.10;G3DSA:1.20.960.30	SM00667;SM00320	SSF50978			PS50082;PS50294;PS50896	Trp-Asp (WD) repeats profile.;Trp-Asp (WD) repeats circular profile.;LIS1 homology (LisH) motif profile.	PS00678	Trp-Asp (WD) repeats signature.
Pca_1p15450	RAW42685.1: S-adenosylmethionine synthase 2 [Phytophthora cactorum]	7.9e-163	K00789-EC:2.5.1.6	S-adenosylmethionine synthetase	IPR022630;IPR022636;IPR022628;IPR022629;IPR002133;IPR022631	S-adenosylmethionine synthetase, C-terminal;S-adenosylmethionine synthetase superfamily;S-adenosylmethionine synthetase, N-terminal;S-adenosylmethionine synthetase, central domain;S-adenosylmethionine synthetase;S-adenosylmethionine synthetase, conserved site	PF02773;PF00438;PF02772	S-adenosylmethionine synthetase, C-terminal domain;S-adenosylmethionine synthetase, N-terminal domain;S-adenosylmethionine synthetase, central domain	GO:0004478;GO:0006556;GO:0005524	cd18079	S-AdoMet_synt	G3DSA:3.30.300.10		SSF55973	TIGR01034	metK: methionine adenosyltransferase			PS00376;PS00377	S-adenosylmethionine synthase signature 1.;S-adenosylmethionine synthase signature 2.
Pca_1p15460
Pca_1p15470	XP_002737733.1: PREDICTED: calcium-binding protein 39-like [Saccoglossus kowalevskii]	9.7e-43	K08272	calcium binding protein 39	IPR013878;IPR011989;IPR016024	Mo25-like;Armadillo-like helical;Armadillo-type fold	PF08569	Mo25-like				G3DSA:1.25.10.10		SSF48371
Pca_1p15480
Pca_1p15510	KAF1792437.1: P-loop containing nucleoside triphosphate hydrolase [Phytophthora cactorum]	9.3e-67	K07910	Ras-related protein Rab-18	IPR027417;IPR005225;IPR001806	P-loop containing nucleoside triphosphate hydrolase;Small GTP-binding protein domain;Small GTPase	PF00071	Ras family	GO:0005525;GO:0003924	cd01863	Rab18	G3DSA:3.40.50.300	SM00174;SM00173;SM00176;SM00175	SSF52540	TIGR00231	small_GTP: small GTP-binding protein domain	PS51419	small GTPase Rab1 family profile.
Pca_1p15520	XP_009043523.1: hypothetical protein AURANDRAFT_69505, partial [Aureococcus anophagefferens]	8e-67			IPR018490;IPR014710;IPR027359;IPR000595;IPR003938;IPR005821	Cyclic nucleotide-binding-like;RmlC-like jelly roll fold;Voltage-dependent channel domain superfamily;Cyclic nucleotide-binding domain;Potassium channel, voltage-dependent, EAG/ELK/ERG;Ion transport domain	PF00520	Ion transport protein	GO:0005249;GO:0006813;GO:0016020;GO:0005216;GO:0006811;GO:0055085			G3DSA:2.60.120.10;G3DSA:1.20.120.350;G3DSA:1.10.287.630;G3DSA:1.10.287.70		SSF51206;SSF81324			PS50042	cAMP/cGMP binding motif profile.
Pca_1p15530	KAF0742056.1: hypothetical protein AaE_008641 [Aphanomyces astaci]	9.3e-56			IPR001199;IPR036400	Cytochrome b5-like heme/steroid binding domain;Cytochrome b5-like heme/steroid binding domain superfamily	PF00173	Cytochrome b5-like Heme/Steroid binding domain				G3DSA:3.10.120.10	SM01117	SSF55856			PS50255	Cytochrome b5 family, heme-binding domain profile.
Pca_1p15560
Pca_1p15570
Pca_1p15580	XP_009041309.1: hypothetical protein AURANDRAFT_67545 [Aureococcus anophagefferens]	5e-07								cd04508	TUDOR	G3DSA:2.30.30.140
Pca_1p15590	XP_009041309.1: hypothetical protein AURANDRAFT_67545 [Aureococcus anophagefferens]	1.9e-07
Pca_1p15600
Pca_1p15610	OLP91059.1: Sodium channel protein para [Symbiodinium microadriaticum]	9.5e-06										G3DSA:2.30.30.140
Pca_1p15620
Pca_1p15640
Pca_1p15650	XP_005763580.1: hypothetical protein EMIHUDRAFT_437702 [Emiliania huxleyi CCMP1516]	3.6e-08
Pca_1p15670
Pca_1p15680	OEU15995.1: fucoxanthin chlorophyll a/c protein [Fragilariopsis cylindrus CCMP1102]	8.8e-52			IPR022796;IPR023329	Chlorophyll A-B binding protein;Chlorophyll a/b binding domain superfamily	PF00504	Chlorophyll A-B binding protein				G3DSA:1.10.3460.10		SSF103511
Pca_1p15690	XP_009041604.1: hypothetical protein AURANDRAFT_67810 [Aureococcus anophagefferens]	4.4e-63			IPR000504;IPR012677;IPR035979;IPR041337	RNA recognition motif domain;Nucleotide-binding alpha-beta plait domain superfamily;RNA-binding domain superfamily;Heterogeneous nuclear ribonucleoprotein Q acidic domain	PF00076;PF18360	RNA recognition motif. (a.k.a. RRM, RBD, or RNP domain);Heterogeneous nuclear ribonucleoprotein Q acidic domain	GO:0003676			G3DSA:3.30.70.330	SM00360	SSF54928			PS50102	Eukaryotic RNA Recognition Motif (RRM) profile.
Pca_1p15700					IPR001478;IPR036034	PDZ domain;PDZ superfamily			GO:0005515			G3DSA:2.30.42.10		SSF50156			PS50106	PDZ domain profile.
Pca_1p15710	CBJ31347.1: conserved unknown protein [Ectocarpus siliculosus]	3.5e-07	K03012	DNA-directed RNA polymerase II subunit RPB4	IPR010997;IPR038324	HRDC-like superfamily;Rpb4/RPC9 superfamily			GO:0000166;GO:0003824;GO:0044237			G3DSA:1.20.1250.40		SSF47819
Pca_1p15720	CAB1096392.1: unnamed protein product [Ectocarpus sp. CCAP 1310/34]	9.5e-56			IPR001932;IPR000222;IPR036457	PPM-type phosphatase domain;PPM-type phosphatase, divalent cation binding;PPM-type phosphatase domain superfamily	PF00481	Protein phosphatase 2C	GO:0003824;GO:0043169	cd00143	PP2Cc	G3DSA:3.60.40.10	SM00332	SSF81606			PS51746	PPM-type phosphatase domain profile.	PS01032	PPM-type phosphatase domain signature.
Pca_1p15740
Pca_1p15750	EWM27932.1: hypothetical protein Naga_100008g47 [Nannochloropsis gaditana]	8e-115			IPR032466	Metal-dependent hydrolase						G3DSA:1.10.2020.10;G3DSA:3.20.20.140		SSF51556
Pca_1p15760
Pca_1p15770
Pca_1p15780	KLO09468.1: alpha/beta hydrolase fold family protein [Schizopora paradoxa]	9.2e-15			IPR000073;IPR029058	Alpha/beta hydrolase fold-1;Alpha/Beta hydrolase fold	PF00561	alpha/beta hydrolase fold				G3DSA:3.40.50.1820		SSF53474
Pca_1p15790
Pca_1p15800	CCI39829.1: unnamed protein product [Albugo candida]	9.7e-11			IPR041175	VLRF1/Vms1	PF18826	bacteroidetes VLRF1 release factor
Pca_1p15810
Pca_1p15820	ROW16682.1: hypothetical protein VPNG_01740 [Cytospora leucostoma]	4.5e-21
Pca_1p15830
Pca_1p15840	TEY91809.1: c-Jun N-terminal kinase [Salvia splendens]	8.2e-29			IPR011009;IPR008271;IPR000719;IPR017441	Protein kinase-like domain superfamily;Serine/threonine-protein kinase, active site;Protein kinase domain;Protein kinase, ATP binding site	PF00069	Protein kinase domain	GO:0004672;GO:0006468;GO:0005524			G3DSA:1.10.510.10	SM00220	SSF56112			PS50011	Protein kinase domain profile.	PS00108;PS00107	Serine/Threonine protein kinases active-site signature.;Protein kinases ATP-binding region signature.
Pca_1p15850
Pca_1p15860	XP_017989154.1: HGL182Wp [Eremothecium sinecaudum]	9.7e-09			IPR002999;IPR011009;IPR000719;IPR008271	Tudor domain;Protein kinase-like domain superfamily;Protein kinase domain;Serine/threonine-protein kinase, active site			GO:0004672;GO:0005524;GO:0006468	cd04508	TUDOR	G3DSA:2.30.30.140;G3DSA:1.10.510.10	SM00333;SM00220	SSF56112			PS50011	Protein kinase domain profile.	PS00108	Serine/Threonine protein kinases active-site signature.
Pca_1p15870
Pca_1p15890					IPR001611;IPR032675	Leucine-rich repeat;Leucine-rich repeat domain superfamily	PF13855	Leucine rich repeat	GO:0005515			G3DSA:3.80.10.10		SSF52058			PS51450	Leucine-rich repeat profile.
Pca_1p15900	TYZ61477.1: hypothetical protein PybrP1_008940 [Pythium brassicum]	8e-118			IPR029052;IPR004843;IPR006186	Metallo-dependent phosphatase-like;Calcineurin-like phosphoesterase domain, ApaH type;Serine/threonine-specific protein phosphatase/bis(5-nucleosyl)-tetraphosphatase	PF00149	Calcineurin-like phosphoesterase	GO:0016787	cd07415	MPP_PP2A_PP4_PP6	G3DSA:3.60.21.10	SM00156	SSF56300					PS00125	Serine/threonine specific protein phosphatases signature.
Pca_1p15920
Pca_1p15930	OQS02860.1: hypothetical protein THRCLA_04808 [Thraustotheca clavata]	5e-71			IPR007632	Anoctamin	PF04547	Calcium-activated chloride channel
Pca_1p15940	ETK81030.1: hypothetical protein L915_13420 [Phytophthora parasitica]	9.3e-50			IPR007632	Anoctamin	PF04547	Calcium-activated chloride channel
Pca_1p15950					IPR014767	Diaphanous autoregulatory (DAD) domain											PS51231	Diaphanous autoregulatory domain (DAD) profile.
Pca_1p15960	OQR99517.1: hypothetical protein THRCLA_06482 [Thraustotheca clavata]	5.6e-07			IPR002857	Zinc finger, CXXC-type	PF02008	CXXC zinc finger domain	GO:0003677;GO:0008270								PS51058	Zinc finger CXXC-type profile.
Pca_1p15980	KAF0975242.1: hypothetical protein FDP41_005994 [Naegleria fowleri]	8.2e-17			IPR011992;IPR022684;IPR018247;IPR001300;IPR036213;IPR038765	EF-hand domain pair;Peptidase C2, calpain family;EF-Hand 1, calcium-binding site;Peptidase C2, calpain, catalytic domain;Calpain large subunit, domain III superfamily;Papain-like cysteine peptidase superfamily	PF00648	Calpain family cysteine protease	GO:0004198;GO:0006508			G3DSA:1.10.238.10;G3DSA:3.90.70.10;G3DSA:2.60.120.380	SM00230	SSF47473;SSF49758;SSF54001			PS50203	Cysteine proteinase, calpain-type, catalytic domain profile.	PS00018	EF-hand calcium-binding domain.
Pca_1p15990	NXO41978.1: PDD2L protein [Locustella ochotensis]	8.1e-07	K14801	pre-rRNA-processing protein TSR4	IPR007320	Programmed cell death protein 2, C-terminal	PF04194	Programmed cell death protein 2, C-terminal putative domain	GO:0005737
Pca_1p16000
Pca_1p16010
Pca_1p16030
Pca_1p16040
Pca_1p16050	HGT44702.1: iduronate sulfatase [Verrucomicrobia subdivision 3 bacterium]	8.9e-75	K01136-EC:3.1.6.13	iduronate 2-sulfatase	IPR017850;IPR000917;IPR035874;IPR024607	Alkaline-phosphatase-like, core domain superfamily;Sulfatase, N-terminal;Iduronate-2-sulfatase;Sulfatase, conserved site	PF00884	Sulfatase	GO:0003824;GO:0008484;GO:0004423	cd16030	iduronate-2-sulfatase	G3DSA:3.40.720.10		SSF53649					PS00523	Sulfatases signature 1.
Pca_1p16070	KAE9027383.1: hypothetical protein PF011_g2058 [Phytophthora fragariae]	7.7e-81	K00981-EC:2.7.7.41	phosphatidate cytidylyltransferase			PF01148	Cytidylyltransferase family
Pca_1p16080	EJK49019.1: hypothetical protein THAOC_32147 [Thalassiosira oceanica]	9.1e-57			IPR011701;IPR001958;IPR020846;IPR036259	Major facilitator superfamily;Tetracycline resistance protein TetA/multidrug resistance protein MdtG;Major facilitator superfamily domain;MFS transporter superfamily	PF07690	Major Facilitator Superfamily	GO:0022857;GO:0055085	cd17387	MFS_MFSD14	G3DSA:1.20.1250.20		SSF103473			PS50850	Major facilitator superfamily (MFS) profile.
Pca_1p16090
Pca_1p16100	GAX22592.1: hypothetical protein FisN_14Hh224 [Fistulifera solaris]	9.6e-80			IPR036013;IPR001107	Band 7/SPFH domain superfamily;Band 7 domain	PF01145	SPFH domain / Band 7 family		cd03407	SPFH_like_u4	G3DSA:3.30.479.30	SM00244	SSF117892
Pca_1p16120	CBN79115.1: conserved unknown protein [Ectocarpus siliculosus]	8.6e-23	K19332	Meckel syndrome type 1 protein	IPR010796	B9 domain	PF07162	Ciliary basal body-associated, B9 protein
Pca_1p16130	XP_008905541.1: hypothetical protein PPTG_11048 [Phytophthora parasitica INRA-310]	9e-98			IPR027359;IPR005821	Voltage-dependent channel domain superfamily;Ion transport domain	PF00520	Ion transport protein	GO:0005216;GO:0006811;GO:0016020;GO:0055085			G3DSA:1.20.120.350;G3DSA:1.10.287.70;G3DSA:1.10.238.10		SSF81324
Pca_1p16140					IPR000048	IQ motif, EF-hand binding site	PF00612	IQ calmodulin-binding motif	GO:0005515			G3DSA:1.20.5.190	SM00015				PS50096	IQ motif profile.
Pca_1p16150
Pca_1p16160	CEM20265.1: unnamed protein product [Vitrella brassicaformis CCMP3155]	8.2e-12	K02834	ribosome-binding factor A	IPR023799;IPR015946;IPR000238	Ribosome-binding factor A domain superfamily;K homology domain-like, alpha/beta;Ribosome-binding factor A	PF02033	Ribosome-binding factor A	GO:0006364			G3DSA:3.30.300.20		SSF89919
Pca_1p16170	XP_009036366.1: hypothetical protein AURANDRAFT_63470 [Aureococcus anophagefferens]	1.6e-57			IPR011990;IPR019734	Tetratricopeptide-like helical domain superfamily;Tetratricopeptide repeat			GO:0005515				SM00028	SSF48452
Pca_1p16180	OWZ22428.1: Mitochondrial Protein Translocase [Phytophthora megakarya]	7.6e-52	K17804	mitochondrial import inner membrane translocase subunit TIM44	IPR007379;IPR032710	Tim44-like domain;NTF2-like domain superfamily	PF04280	Tim44-like domain				G3DSA:3.10.450.240	SM00978	SSF54427
Pca_1p16190	XP_009036074.1: hypothetical protein AURANDRAFT_63471 [Aureococcus anophagefferens]	6.3e-42
Pca_1p16200	XP_005840760.1: hypothetical protein GUITHDRAFT_160922 [Guillardia theta CCMP2712]	1.5e-07
Pca_1p16210	CAB0002990.1: unnamed protein product [Nesidiocoris tenuis]	8.6e-20	K02604	origin recognition complex subunit 2	IPR007220	Origin recognition complex, subunit 2	PF04084	Origin recognition complex subunit 2	GO:0000808;GO:0005634;GO:0006260
Pca_1p16220
Pca_1p16230	RMX66582.1: hypothetical protein DD238_004414 [Peronospora effusa]	9.3e-13	K18172	COX assembly mitochondrial protein 2	IPR013892	Cytochrome c oxidase biogenesis protein Cmc1-like	PF08583	Cytochrome c oxidase biogenesis protein Cmc1 like									PS51808	Coiled coil-helix-coiled coil-helix (CHCH) domain profile.
Pca_1p16240	KAF2153751.1: hypothetical protein K461DRAFT_276796, partial [Myriangium duriaei CBS 260.36]	9.7e-10			IPR021838	Protein of unknown function DUF3431	PF11913	Protein of unknown function (DUF3431)
Pca_1p16250
Pca_1p16260	OLQ11726.1: hypothetical protein AK812_SmicGene4450 [Symbiodinium microadriaticum]	3.5e-27
Pca_1p16270
Pca_1p16280	XP_009034099.1: hypothetical protein AURANDRAFT_70781 [Aureococcus anophagefferens]	9.5e-42
Pca_1p16290	XP_001421254.1: OSTLU_25507 [Ostreococcus lucimarinus CCE9901]	9.7e-42			IPR005018	DOMON domain							SM00664				PS50836	DOMON domain profile.
Pca_1p16300	EWM30155.1: cyclin-l1 [Nannochloropsis gaditana]	7.3e-06			IPR036915	Cyclin-like superfamily						G3DSA:1.10.472.10		SSF47954
Pca_1p16310	OEU14854.1: hypothetical protein FRACYDRAFT_241411 [Fragilariopsis cylindrus CCMP1102]	4.8e-10
Pca_1p16320	KAF0697413.1: hypothetical protein As57867_011848 [Aphanomyces stellatus]	9.7e-21			IPR033379;IPR029033;IPR000560	Histidine acid phosphatase active site;Histidine phosphatase superfamily;Histidine phosphatase superfamily, clade-2	PF00328	Histidine phosphatase superfamily (branch 2)		cd07061	HP_HAP_like	G3DSA:3.40.50.1240		SSF53254					PS00616;PS00778	Histidine acid phosphatases phosphohistidine signature.;Histidine acid phosphatases active site signature.
Pca_1p16330	EPE08669.1: mt-a70 family [Ophiostoma piceae UAMH 11346]	9e-22			IPR007757	MT-A70-like	PF05063	MT-A70									PS51143	MT-A70-like family profile.
Pca_1p16340	XP_009043253.1: hypothetical protein AURANDRAFT_69248, partial [Aureococcus anophagefferens]	1.4e-07			IPR038765	Papain-like cysteine peptidase superfamily						G3DSA:3.90.70.80		SSF54001
Pca_1p16350	XP_002897716.1: conserved hypothetical protein [Phytophthora infestans T30-4]	7.5e-17
Pca_1p16360
Pca_1p16370
Pca_1p16380	XP_002293857.1: hypothetical protein THAPSDRAFT_9679 [Thalassiosira pseudonana CCMP1335]	9.8e-73	K01809-EC:5.3.1.8	mannose-6-phosphate isomerase	IPR011051;IPR001250;IPR016305;IPR014710	RmlC-like cupin domain superfamily;Mannose-6-phosphate isomerase, type I;Mannose-6-phosphate isomerase;RmlC-like jelly roll fold	PF01238	Phosphomannose isomerase type I	GO:0004476;GO:0005975;GO:0008270;GO:0009298			G3DSA:1.10.441.10;G3DSA:2.60.120.10		SSF51182	TIGR00218	manA: mannose-6-phosphate isomerase, class I
Pca_1p16390	ETK72726.1: hypothetical protein L915_20231 [Phytophthora parasitica]	9.6e-52
Pca_1p16400
Pca_1p16410	RAW28226.1: hypothetical protein PC110_g15402 [Phytophthora cactorum]	2.1e-08	K22867	transmembrane protein 138	IPR024133	Transmembrane protein 138	PF14935	Transmembrane protein 138
Pca_1p16420	RHY28999.1: hypothetical protein DYB32_005541 [Aphanomyces invadans]	9.6e-146	K19001	ATP-dependent DNA helicase	IPR001650;IPR038718;IPR014001;IPR027417;IPR000330	Helicase, C-terminal;SNF2-like, N-terminal domain superfamily;Helicase superfamily 1/2, ATP-binding domain;P-loop containing nucleoside triphosphate hydrolase;SNF2-related, N-terminal domain	PF00271;PF00176	Helicase conserved C-terminal domain;SNF2 family N-terminal domain	GO:0005524	cd18009;cd18793	DEXHc_HELLS_SMARCA6;SF2_C_SNF	G3DSA:3.40.50.10810;G3DSA:3.40.50.300	SM00490;SM00487	SSF52540			PS51194;PS51192	Superfamilies 1 and 2 helicase C-terminal domain profile.;Superfamilies 1 and 2 helicase ATP-binding type-1 domain profile.
Pca_1p16430	XP_008877668.1: hypothetical protein H310_12409 [Aphanomyces invadans]	8.4e-16	K03137	transcription initiation factor TFIIE subunit beta
Pca_1p16440	XP_002178299.1: predicted protein [Phaeodactylum tricornutum CCAP 1055/1]	9.6e-57			IPR036291;IPR000683	NAD(P)-binding domain superfamily;Oxidoreductase, N-terminal	PF01408	Oxidoreductase family, NAD-binding Rossmann fold	GO:0016491			G3DSA:3.40.50.720		SSF51735
Pca_1p16450	XP_009036355.1: hypothetical protein AURANDRAFT_63482 [Aureococcus anophagefferens]	5.5e-10			IPR013632;IPR027417	DNA recombination and repair protein Rad51-like, C-terminal;P-loop containing nucleoside triphosphate hydrolase	PF08423	Rad51				G3DSA:3.40.50.300		SSF52540
Pca_1p16460	CEO96283.1: hypothetical protein PBRA_004954 [Plasmodiophora brassicae]	9.3e-12			IPR001841;IPR015940;IPR013083;IPR017907;IPR027370	Zinc finger, RING-type;Ubiquitin-associated domain;Zinc finger, RING/FYVE/PHD-type;Zinc finger, RING-type, conserved site;RING-type zinc-finger, LisH dimerisation motif	PF00627;PF13445	UBA/TS-N domain;RING-type zinc-finger				G3DSA:1.10.8.10;G3DSA:3.30.40.10	SM00184	SSF57850			PS50089	Zinc finger RING-type profile.	PS00518	Zinc finger RING-type signature.
Pca_1p16470	ETI43015.1: hypothetical protein F443_11950 [Phytophthora parasitica P1569]	0	K10408	dynein heavy chain, axonemal	IPR013602;IPR042219;IPR041228;IPR042228;IPR024743;IPR027417;IPR041466;IPR041658;IPR035706;IPR042222;IPR043157;IPR035699;IPR004273;IPR024317;IPR043160;IPR013594;IPR041589;IPR003593	Dynein heavy chain, domain-2;Dynein heavy chain AAA lid domain superfamily;Dynein heavy chain, C-terminal domain;Dynein heavy chain, domain 2, C-terminal;Dynein heavy chain, coiled coil stalk;P-loop containing nucleoside triphosphate hydrolase;Dynein heavy chain, AAA 5 extension domain;Dynein heavy chain AAA lid domain;Dynein heavy chain, ATP-binding dynein motor region;Dynein heavy chain, domain…	PF08393;PF18199;PF12777;PF17852;PF18198;PF12781;PF12774;PF03028;PF12780;PF08385;PF17857;PF12775	Dynein heavy chain, N-terminal region 2;Dynein heavy chain C-terminal domain;Microtubule-binding stalk of dynein motor;Dynein heavy chain AAA lid domain;Dynein heavy chain AAA lid domain;ATP-binding dynein motor region;Hydrolytic ATP binding site of dynein motor region;Dynein heavy chain region D6 P-loop domain;P-loop containing dynein motor region D4;Dynein heavy chain, N-terminal region 1;AAA+ …	GO:0005524;GO:0003777;GO:0007018;GO:0030286			G3DSA:1.10.8.720;G3DSA:1.20.920.30;G3DSA:3.20.180.20;G3DSA:3.40.50.300;G3DSA:3.40.50.11510;G3DSA:1.20.920.20;G3DSA:1.20.140.100;G3DSA:1.10.8.710;G3DSA:1.20.58.1120;G3DSA:3.10.490.20;G3DSA:1.20.1270.280;G3DSA:1.10.8.1220	SM00382	SSF52540
Pca_1p16500	XP_009038766.1: hypothetical protein AURANDRAFT_71983 [Aureococcus anophagefferens]	9.6e-13
Pca_1p16510	XP_009038378.1: hypothetical protein AURANDRAFT_71864 [Aureococcus anophagefferens]	8.8e-13			IPR013083;IPR011016;IPR002893;IPR011990	Zinc finger, RING/FYVE/PHD-type;Zinc finger, RING-CH-type;Zinc finger, MYND-type;Tetratricopeptide-like helical domain superfamily	PF12906;PF01753;PF13424	RING-variant domain;MYND finger;Tetratricopeptide repeat	GO:0008270;GO:0005515			G3DSA:3.30.40.10;G3DSA:1.25.40.10;G3DSA:3.30.60.180		SSF144232;SSF48452			PS50865	Zinc finger MYND-type profile.
Pca_1p16520	ACN31580.1: unknown [Zea mays]	9.3e-81
[truncated: 15,122 more rows]

## Sheet: Data 3
Supplementary Data 3: Introns overlapping repeat. Metrics of introns overlapping the repeats detected ab initio using RepeatScout. For 15% of the introns, the repeat represents more than 90% of the intron length.
[truncated: 8 more rows]

[truncated: 7 more sheets: Data 4, Data 5, Data 6, Data 7, Data 8, Data 9, Data 10]
